# Supplementary material for: Proximity labeling reveals non-catalytic interactions between DPP9 and ubiquitin signaling complexes
Source: Cell Mol Life Sci. 2026 Feb 4;83(1):93. doi: 10.1007/s00018-025-06021-z (PMC12876531; doi:10.1007/s00018-025-06021-z)
Supplement: Supplementary file 2 — Supplementary Material 2 (XLSX 2.90 MB) [file 18_2025_6021_MOESM2_ESM.xlsx]

## Sheet: Table 1 Basal conditions
Protein ID	Entry Name	Gene	Protein Length	Organism	Protein Existence	Description	Protein Probability	Top Peptide Probability	Combined Total Peptides	Combined Spectral Count	Combined Unique Spectral Count	Combined Total Spectral Count	Control 2h Spectral Count	Control 3h Spectral Count	Control 4h Spectral Count	DPP9 2h Spectral Count	DPP9 3h Spectral Count	DPP9 4h Spectral Count	Control 2h Unique Spectral Count	Control 3h Unique Spectral Count	Control 4h Unique Spectral Count	DPP9 2h Unique Spectral Count	DPP9 3h Unique Spectral Count	DPP9 4h Unique Spectral Count	Control 2h Total Spectral Count	Control 3h Total Spectral Count	Control 4h Total Spectral Count	DPP9 2h Total Spectral Count	DPP9 3h Total Spectral Count	DPP9 4h Total Spectral Count	Control 2h Intensity	Control 3h Intensity	Control 4h Intensity	DPP9 2h Intensity	DPP9 3h Intensity	DPP9 4h Intensity	Control 2h MaxLFQ Intensity	Control 3h MaxLFQ Intensity	Control 4h MaxLFQ Intensity	DPP9 2h MaxLFQ Intensity	DPP9 3h MaxLFQ Intensity	DPP9 4h MaxLFQ Intensity	Indistinguishable Proteins	Used for statistical analysis	Student's T-test Significant DPP9-Cont	-Log Student's T-test p-value DPP9-Cont	Student's T-test q-value DPP9-Cont	Student's T-test Difference DPP9-Cont	Student's T-test Test statistic DPP9-Cont
A0A024RBG1	NUD4B_HUMAN	NUDT4B	181	Homo sapiens	1:Experimental evidence at protein level	Diphosphoinositol polyphosphate phosphohydrolase NUDT4B	0	0.9963	2	3	0	5	0	1	0	0	0	2	0	0	0	0	0	0	1	1	1	0	0	2	0	44205084	0	0	0	131040984	0	44205084	0	0	0	131040984
A0A1W2PQL4	ZN722_HUMAN	ZNF722	384	Homo sapiens	3:Protein inferred from homology	Zinc finger protein 722	0	0.9972	4	5	0	21	3	0	0	2	0	0	0	0	0	0	0	0	7	0	5	6	1	2	294649600	0	0	460566272	0	0	294649600	0	0	460566272	0	0	sp|P0CB33|ZN735_HUMAN, sp|Q96JC4|ZN479_HUMAN
A0A3B3IRV3	MCTS2_HUMAN	MCTS2	181	Homo sapiens	1:Experimental evidence at protein level	Malignant T-cell-amplified sequence 2	1	0.999	6	8	8	75	0	4	0	3	1	0	0	4	0	3	1	0	11	22	6	17	15	4	0	79736976	0	19196422	0	0	0	68392432	0	19196422	0	0
A0AV96	RBM47_HUMAN	RBM47	593	Homo sapiens	1:Experimental evidence at protein level	RNA-binding protein 47	1	0.999	7	12	9	12	0	0	0	0	1	11	0	0	0	0	1	8	0	0	0	0	1	11	0	0	0	0	0	159892496	0	0	0	0	0	0
A0AVT1	UBA6_HUMAN	UBA6	1052	Homo sapiens	1:Experimental evidence at protein level	Ubiquitin-like modifier-activating enzyme 6	1	0.999	9	18	18	18	1	1	0	0	0	16	1	1	0	0	0	16	1	1	0	0	0	16	0	0	0	0	0	303373344	0	0	0	0	0	0
A0FGR8	ESYT2_HUMAN	ESYT2	921	Homo sapiens	1:Experimental evidence at protein level	Extended synaptotagmin-2	1	0.999	25	86	86	86	13	9	8	19	9	28	13	9	8	19	9	28	13	9	8	19	9	28	823949700	749658820	297694592	2226433790	642476670	1984030340	231083840	191678976	63489264	376200320	464706688	400828768		+		1.53508	0.168977	1.54637	1.42061
A0JLT2	MED19_HUMAN	MED19	244	Homo sapiens	1:Experimental evidence at protein level	Mediator of RNA polymerase II transcription subunit 19	1	0.999	7	27	27	27	3	3	4	7	8	2	3	3	4	7	8	2	3	3	4	7	8	2	232948736	281766656	17024040	303653184	814220860	11072290	110641472	169328624	15969806	63367932	393671072	24866486		+		0.379704	0.570457	0.350651	0.169319
A0JNW5	BLT3B_HUMAN	BLTP3B	1464	Homo sapiens	1:Experimental evidence at protein level	Bridge-like lipid transfer protein family member 3B	1	0.999	16	25	21	25	0	0	0	6	2	17	0	0	0	5	1	15	0	0	0	6	2	17	0	0	0	257167600	133501536	1848212480	0	0	0	71384176	156813232	0
A0MZ66	SHOT1_HUMAN	SHTN1	631	Homo sapiens	1:Experimental evidence at protein level	Shootin-1	1	0.999	38	94	94	94	0	0	4	16	14	60	0	0	4	16	14	60	0	0	4	16	14	60	0	0	0	2052335100	2179884290	10170217500	0	0	0	451537632	711833470	1543496960		+	+	3.17446	0.007	4.27821	4.12834
A1A4S6	RHG10_HUMAN	ARHGAP10	786	Homo sapiens	1:Experimental evidence at protein level	Rho GTPase-activating protein 10	1	0.9989	16	27	26	27	6	4	0	6	5	6	6	4	0	5	5	6	6	4	0	6	5	6	117301296	119201000	0	354587232	116794792	1452855680	119375192	0	0	253492864	219539712	112525864		+		1.47938	0.147217	1.80344	1.47875
A1IGU5	ARH37_HUMAN	ARHGEF37	675	Homo sapiens	1:Experimental evidence at protein level	Rho guanine nucleotide exchange factor 37	1	0.999	4	4	4	4	0	0	0	0	0	4	0	0	0	0	0	4	0	0	0	0	0	4	0	0	0	0	0	4431288	0	0	0	0	0	0
A1L020	MEX3A_HUMAN	MEX3A	520	Homo sapiens	1:Experimental evidence at protein level	RNA-binding protein MEX3A	1	0.999	12	29	23	29	0	0	2	2	2	23	0	0	1	2	1	19	0	0	2	2	2	23	0	0	0	0	142361008	1521425410	0	0	0	0	0	0
A1L0T0	HACL2_HUMAN	ILVBL	632	Homo sapiens	1:Experimental evidence at protein level	2-hydroxyacyl-CoA lyase 2	0.9998	0.995	4	4	4	4	1	0	2	0	1	0	1	0	2	0	1	0	1	0	2	0	1	0	0	0	9968690	0	0	0	0	0	0	0	0	0
A1L390	PKHG3_HUMAN	PLEKHG3	1219	Homo sapiens	1:Experimental evidence at protein level	Pleckstrin homology domain-containing family G member 3	1	0.999	7	7	7	8	0	0	0	1	0	6	0	0	0	1	0	6	0	0	0	2	0	6	0	0	0	0	0	113846656	0	0	0	0	0	0
A1X283	SPD2B_HUMAN	SH3PXD2B	911	Homo sapiens	1:Experimental evidence at protein level	SH3 and PX domain-containing protein 2B	1	0.999	22	35	32	35	0	0	0	0	2	33	0	0	0	0	2	30	0	0	0	0	2	33	0	0	0	0	0	4019128060	0	0	0	0	0	0
A1XBS5	CBAR1_HUMAN	CIBAR1	289	Homo sapiens	1:Experimental evidence at protein level	CBY1-interacting BAR domain-containing protein 1	0.9997	0.9989	2	2	2	2	0	1	0	0	0	1	0	1	0	0	0	1	0	1	0	0	0	1	0	0	0	0	0	0	0	0	0	0	0	0
A2AJT9	BCLA3_HUMAN	BCLAF3	711	Homo sapiens	1:Experimental evidence at protein level	BCLAF1 and THRAP3 family member 3	0.9998	0.9976	3	6	6	6	1	1	2	2	0	0	1	1	2	2	0	0	1	1	2	2	0	0	0	0	11990852	0	0	0	0	0	0	0	0	0
A2RRD8	ZN320_HUMAN	ZNF320	509	Homo sapiens	1:Experimental evidence at protein level	Zinc finger protein 320	0.9873	0.9986	6	3	0	27	0	0	1	0	0	2	0	0	0	0	0	0	7	2	8	5	1	4	0	0	0	0	0	14021986	0	0	0	0	0	0
A2RRP1	NBAS_HUMAN	NBAS	2371	Homo sapiens	1:Experimental evidence at protein level	NBAS subunit of NRZ tethering complex	1	0.999	11	13	13	13	0	0	1	4	1	7	0	0	1	4	1	7	0	0	1	4	1	7	0	0	1.01001e+06	12956043	0	39748752	0	0	1.01001e+06	0	0	15616576
A2RUB1	MEIOC_HUMAN	MEIOC	952	Homo sapiens	1:Experimental evidence at protein level	Meiosis-specific coiled-coil domain-containing protein MEIOC	1	0.9988	7	11	11	11	0	1	0	0	0	10	0	1	0	0	0	10	0	1	0	0	0	10	0	0	0	0	0	59347024	0	0	0	0	0	0
A2VDJ0	T131L_HUMAN	TMEM131L	1609	Homo sapiens	1:Experimental evidence at protein level	Transmembrane protein 131-like	0.8791	0.9955	1	1	1	1	0	0	0	1	0	0	0	0	0	1	0	0	0	0	0	1	0	0	0	0	0	0	0	0	0	0	0	0	0	0
A3KMH1	VWA8_HUMAN	VWA8	1905	Homo sapiens	1:Experimental evidence at protein level	von Willebrand factor A domain-containing protein 8	1	0.9958	3	6	6	6	2	0	0	1	1	2	2	0	0	1	1	2	2	0	0	1	1	2	0	0	0	0	0	1676226	0	0	0	0	0	0
A3KN83	SBNO1_HUMAN	SBNO1	1393	Homo sapiens	1:Experimental evidence at protein level	Protein strawberry notch homolog 1	1	0.999	30	66	48	66	12	14	0	14	12	14	9	10	0	11	8	10	12	14	0	14	12	14	201082080	1217228540	0	1093125500	1286373890	1183417470	286856224	539182530	0	314289600	630756420	170505344		+		0.638477	0.45009	1.67073	0.6565
A4D161	F221A_HUMAN	FAM221A	298	Homo sapiens	1:Experimental evidence at protein level	Protein FAM221A	1	0.999	4	9	9	9	0	0	0	0	0	9	0	0	0	0	0	9	0	0	0	0	0	9	0	0	0	0	0	332170656	0	0	0	0	0	0
A4D1E9	GTPBA_HUMAN	GTPBP10	387	Homo sapiens	1:Experimental evidence at protein level	GTP-binding protein 10	1	0.9989	8	15	15	15	2	7	0	1	4	1	2	7	0	1	4	1	2	7	0	1	4	1	48250988	397725472	0	27918834	245871552	0	48250988	123520656	0	27918834	129711976	0
A4D1U4	DEN11_HUMAN	DENND11	455	Homo sapiens	1:Experimental evidence at protein level	DENN domain-containing protein 11	0.9922	0.9977	2	2	2	2	1	0	0	1	0	0	1	0	0	1	0	0	1	0	0	1	0	0	0	0	0	0	0	0	0	0	0	0	0	0
A4D2H0	CTGEF_HUMAN	CTAGE15	777	Homo sapiens	2:Experimental evidence at transcript level	cTAGE family member 15	0.9855	0.9989	2	2	0	2	0	0	1	0	1	0	0	0	0	0	0	0	0	0	1	0	1	0	0	0	9851747	0	219534208	0	0	0	0	0	0	0	sp|Q86UF2|CTGE6_HUMAN
A5D8V6	VP37C_HUMAN	VPS37C	355	Homo sapiens	1:Experimental evidence at protein level	Vacuolar protein sorting-associated protein 37C	0.9998	0.9989	2	2	2	2	0	0	0	0	0	2	0	0	0	0	0	2	0	0	0	0	0	2	0	0	0	0	0	167220320	0	0	0	0	0	0
A5PL33	KRBA1_HUMAN	KRBA1	1030	Homo sapiens	1:Experimental evidence at protein level	Protein KRBA1	0.9107	0.9968	1	1	1	1	0	0	0	0	0	1	0	0	0	0	0	1	0	0	0	0	0	1	0	0	0	0	0	0	0	0	0	0	0	0
A5PLL1	AN34B_HUMAN	ANKRD34B	514	Homo sapiens	1:Experimental evidence at protein level	Ankyrin repeat domain-containing protein 34B	0.998	0.9988	2	2	2	2	0	0	0	0	0	2	0	0	0	0	0	2	0	0	0	0	0	2	0	0	0	0	0	0	0	0	0	0	0	0
A5PLN9	TPC13_HUMAN	TRAPPC13	417	Homo sapiens	1:Experimental evidence at protein level	Trafficking protein particle complex subunit 13	0.815	0.9925	1	1	1	1	0	0	0	0	0	1	0	0	0	0	0	1	0	0	0	0	0	1	0	0	0	0	0	31281790	0	0	0	0	0	0
A5YKK6	CNOT1_HUMAN	CNOT1	2376	Homo sapiens	1:Experimental evidence at protein level	CCR4-NOT transcription complex subunit 1	1	0.999	39	79	79	79	0	1	13	17	7	41	0	1	13	17	7	41	0	1	13	17	7	41	0	0	196102528	631671040	195231808	1242633730	0	0	76520560	154341184	131274192	197342416		+		1.73651	0.102043	1.72572	1.62948
A6H8Y1	BDP1_HUMAN	BDP1	2624	Homo sapiens	1:Experimental evidence at protein level	Transcription factor TFIIIB component B'' homolog	0.9529	0.9984	2	2	2	2	0	0	0	0	1	1	0	0	0	0	1	1	0	0	0	0	1	1	0	0	0	0	0	0	0	0	0	0	0	0
A6NCE7	MP3B2_HUMAN	MAP1LC3B2	125	Homo sapiens	1:Experimental evidence at protein level	Microtubule-associated proteins 1A/1B light chain 3 beta 2	0.9694	0.999	1	1	0	1	0	0	0	0	0	1	0	0	0	0	0	0	0	0	0	0	0	1	0	0	0	0	0	0	0	0	0	0	0	0	sp|Q9GZQ8|MLP3B_HUMAN
A6ND36	FA83G_HUMAN	FAM83G	823	Homo sapiens	1:Experimental evidence at protein level	Protein FAM83G	1	0.999	19	29	29	29	0	0	1	5	2	21	0	0	1	5	2	21	0	0	1	5	2	21	0	0	0	202943488	0	452174624	0	0	0	0	0	0
A6NDG6	PGP_HUMAN	PGP	321	Homo sapiens	1:Experimental evidence at protein level	Glycerol-3-phosphate phosphatase	1	0.9971	3	4	4	4	0	1	2	0	0	1	0	1	2	0	0	1	0	1	2	0	0	1	0	0	0	0	0	9088075	0	0	0	0	0	0
A6NDU8	RIMC1_HUMAN	RIMOC1	294	Homo sapiens	1:Experimental evidence at protein level	RAB7A-interacting MON1-CCZ1 complex subunit 1	0.9921	0.9973	2	2	2	2	0	0	0	0	0	2	0	0	0	0	0	2	0	0	0	0	0	2	0	0	0	0	0	3.60462e+06	0	0	0	0	0	0
A6NED2	RCCD1_HUMAN	RCCD1	376	Homo sapiens	1:Experimental evidence at protein level	RCC1 domain-containing protein 1	0.965	0.9988	1	2	2	2	0	0	0	0	0	2	0	0	0	0	0	2	0	0	0	0	0	2	0	0	0	0	0	0	0	0	0	0	0	0
A6NF01	P121B_HUMAN	POM121B	834	Homo sapiens	5:Protein uncertain	Putative nuclear envelope pore membrane protein POM 121B	0	0.999	7	15	0	20	4	0	1	3	5	2	0	0	0	0	0	0	6	1	1	4	5	3	95115552	0	0	12559206	463337408	3215736	21814098	0	0	0	0	13240614
A6NFI3	ZN316_HUMAN	ZNF316	1004	Homo sapiens	1:Experimental evidence at protein level	Zinc finger protein 316	1	0.999	2	3	3	3	0	2	0	0	1	0	0	2	0	0	1	0	0	2	0	0	1	0	0	106018848	0	0	92625648	0	0	106018848	0	0	92625648	0
A6NGB9	WIPF3_HUMAN	WIPF3	483	Homo sapiens	1:Experimental evidence at protein level	WAS/WASL-interacting protein family member 3	1	0.999	7	11	11	11	0	0	0	0	1	10	0	0	0	0	1	10	0	0	0	0	1	10	0	0	0	0	22464554	916203010	0	0	0	0	0	0
A6NHL2	TBAL3_HUMAN	TUBAL3	446	Homo sapiens	1:Experimental evidence at protein level	Tubulin alpha chain-like 3	1	0.999	4	3	3	71	0	0	0	0	0	3	0	0	0	0	0	3	15	6	11	12	7	20	0	0	0	0	0	57000992	0	0	0	0	0	0
A6NHR9	SMHD1_HUMAN	SMCHD1	2005	Homo sapiens	1:Experimental evidence at protein level	Structural maintenance of chromosomes flexible hinge domain-containing protein 1	1	0.999	25	50	50	50	1	4	19	5	3	18	1	4	19	5	3	18	1	4	19	5	3	18	0	168524448	3260910080	159175888	4158122240	4425479200	0	168820528	1666324100	98757848	4165427710	2712991740		+		0.731648	0.392382	2.50026	0.838039
A6NI28	RHG42_HUMAN	ARHGAP42	874	Homo sapiens	1:Experimental evidence at protein level	Rho GTPase-activating protein 42	1	0.999	5	6	6	6	0	0	0	0	1	5	0	0	0	0	1	5	0	0	0	0	1	5	0	0	0	0	0	1.86816e+06	0	0	0	0	0	0
A6NIH7	U119B_HUMAN	UNC119B	251	Homo sapiens	1:Experimental evidence at protein level	Protein unc-119 homolog B	1	0.9989	5	10	4	10	0	2	2	1	0	5	0	0	0	1	0	3	0	2	2	1	0	5	0	110597520	66206536	0	0	251672832	0	110597520	66206536	0	0	151142960
A6NJT0	UNC4_HUMAN	UNCX	531	Homo sapiens	1:Experimental evidence at protein level	Homeobox protein unc-4 homolog	0.8249	0.993	1	1	1	1	0	1	0	0	0	0	0	1	0	0	0	0	0	1	0	0	0	0	0	0	0	0	0	0	0	0	0	0	0	0
A6NKD9	CC85C_HUMAN	CCDC85C	419	Homo sapiens	1:Experimental evidence at protein level	Coiled-coil domain-containing protein 85C	1	0.999	9	17	17	17	0	2	0	2	1	12	0	2	0	2	1	12	0	2	0	2	1	12	0	0	0	210384800	94851472	1272055040	0	0	0	122866592	0	440084128
A6QL63	ABTB3_HUMAN	ABTB3	1104	Homo sapiens	1:Experimental evidence at protein level	Ankyrin repeat and BTB/POZ domain-containing protein 3	0.9194	0.9971	1	1	1	1	0	0	0	0	0	1	0	0	0	0	0	1	0	0	0	0	0	1	0	0	0	0	0	0	0	0	0	0	0	0
A6ZKI3	RTL8C_HUMAN	RTL8C	113	Homo sapiens	1:Experimental evidence at protein level	Retrotransposon Gag-like protein 8C	0.7424	0.9886	1	2	0	2	0	0	0	0	0	2	0	0	0	0	0	0	0	0	0	0	0	2	0	0	0	0	0	89520696	0	0	0	0	0	0	sp|Q17RB0|RTL8B_HUMAN, sp|Q9BWD3|RTL8A_HUMAN
A7E2V4	ZSWM8_HUMAN	ZSWIM8	1837	Homo sapiens	1:Experimental evidence at protein level	Zinc finger SWIM domain-containing protein 8	1	0.999	13	21	21	21	2	1	3	8	4	3	2	1	3	8	4	3	2	1	3	8	4	3	0	28113288	20358934	80183952	23804088	21423714	0	28113288	20358934	59650556	0	21423714
A7KAX9	RHG32_HUMAN	ARHGAP32	2087	Homo sapiens	1:Experimental evidence at protein level	Rho GTPase-activating protein 32	0.9994	0.9951	4	4	3	4	0	1	0	1	0	2	0	1	0	1	0	1	0	1	0	1	0	2	0	353679680	0	0	0	0	0	0	0	0	0	0
A8CG34	P121C_HUMAN	POM121C	1229	Homo sapiens	1:Experimental evidence at protein level	Nuclear envelope pore membrane protein POM 121C	1	0.999	16	24	1	39	4	2	6	4	0	8	0	1	0	0	0	0	8	2	7	7	5	10	309466560	114940248	62676516	437711616	0	68742592	117464648	139073248	51365684	288510752	0	35971756		+		0.177764	0.738212	-0.532995	-0.31957
A8K0Z3	WASH1_HUMAN	WASHC1	465	Homo sapiens	1:Experimental evidence at protein level	WASH complex subunit 1	0	0.9976	3	2	0	4	0	0	0	0	1	1	0	0	0	0	0	0	0	0	0	2	1	1	0	0	0	0	128073104	152281216	0	0	0	0	0	0
A8K855	EFCB7_HUMAN	EFCAB7	629	Homo sapiens	1:Experimental evidence at protein level	EF-hand calcium-binding domain-containing protein 7	1	0.996	3	5	5	5	0	0	0	0	2	3	0	0	0	0	2	3	0	0	0	0	2	3	0	0	0	0	0	0	0	0	0	0	0	0
A8MQ14	ZN850_HUMAN	ZNF850	1090	Homo sapiens	1:Experimental evidence at protein level	Zinc finger protein 850	1	0.9982	5	5	5	5	0	2	3	0	0	0	0	2	3	0	0	0	0	2	3	0	0	0	0	0	43774388	0	0	0	0	0	0	0	0	0
A8MTY0	ZN724_HUMAN	ZNF724	619	Homo sapiens	1:Experimental evidence at protein level	Zinc finger protein 724	0.9999	0.9989	5	6	2	17	1	2	2	1	0	0	0	2	0	0	0	0	6	2	4	5	0	0	0	45713144	85477928	0	0	0	0	0	0	0	0	0
A8MWD9	RUXGL_HUMAN	SNRPGP15	76	Homo sapiens	5:Protein uncertain	Putative small nuclear ribonucleoprotein G-like protein 15	1	0.999	5	46	0	46	10	9	4	11	6	6	0	0	0	0	0	0	10	9	4	11	6	6	14001051600	2842312450	191514848	18970452000	2413902590	306470304	4259720960	1659826560	191778320	9198633000	1444619260	234715216	sp|P62308|RUXG_HUMAN	+		0.37029	0.573984	0.400597	0.158861
A8MXV4	NUD19_HUMAN	NUDT19	375	Homo sapiens	1:Experimental evidence at protein level	Acyl-coenzyme A diphosphatase NUDT19	1	0.999	5	7	7	7	0	1	1	0	0	5	0	1	1	0	0	5	0	1	1	0	0	5	0	0	0	0	0	104086976	0	0	0	0	0	0
B1ANS9	WDR64_HUMAN	WDR64	1081	Homo sapiens	1:Experimental evidence at protein level	WD repeat-containing protein 64	0.7843	0.991	2	5	5	5	1	0	0	1	3	0	1	0	0	1	3	0	1	0	0	1	3	0	167636976	0	0	0	537796350	0	167636976	0	0	0	537796350	0
B2RTY4	MYO9A_HUMAN	MYO9A	2548	Homo sapiens	1:Experimental evidence at protein level	Unconventional myosin-IXa	1	0.9983	9	11	11	13	1	2	0	3	2	3	1	2	0	3	2	3	1	4	0	3	2	3	0	0	0	0	0	0	0	0	0	0	0	0
B4DXR9	ZN732_HUMAN	ZNF732	585	Homo sapiens	2:Experimental evidence at transcript level	Zinc finger protein 732	0	0.9987	4	1	0	20	0	1	0	0	0	0	0	0	0	0	0	0	6	1	5	5	1	2	0	0	0	0	0	0	0	0	0	0	0	0	sp|Q15928|ZN141_HUMAN
B7ZAP0	RBG10_HUMAN	RABGAP1L	253	Homo sapiens	1:Experimental evidence at protein level	Rab GTPase-activating protein 1-like, isoform 10	0.9652	0.9934	3	1	1	7	0	0	0	0	0	1	0	0	0	0	0	1	0	0	1	1	1	4	0	0	0	0	0	0	0	0	0	0	0	0
B7ZAQ6	GPHRA_HUMAN	GPR89A	455	Homo sapiens	1:Experimental evidence at protein level	Golgi pH regulator A	0.962	0.9987	1	1	0	1	0	0	0	0	1	0	0	0	0	0	0	0	0	0	0	0	1	0	0	0	0	0	27006724	0	0	0	0	0	0	0	sp|P0CG08|GPHRB_HUMAN
C4AMC7	WASH3_HUMAN	WASH3P	463	Homo sapiens	1:Experimental evidence at protein level	Putative WAS protein family homolog 3	0.9997	0.999	5	4	0	6	0	0	1	2	0	1	0	0	0	0	0	0	0	0	1	2	1	2	0	0	0	31017136	0	0	0	0	0	0	0	0	sp|Q6VEQ5|WASH2_HUMAN
C9JH25	PRRT4_HUMAN	PRRT4	899	Homo sapiens	1:Experimental evidence at protein level	Proline-rich transmembrane protein 4	1	0.9987	4	7	7	7	0	0	4	0	0	3	0	0	4	0	0	3	0	0	4	0	0	3	0	0	191470560	0	0	31033300	0	0	93039912	0	0	35435568
C9JLW8	MCRI1_HUMAN	MCRIP1	97	Homo sapiens	1:Experimental evidence at protein level	Mapk-regulated corepressor-interacting protein 1	1	0.999	5	13	13	13	0	0	0	4	0	9	0	0	0	4	0	9	0	0	0	4	0	9	0	0	0	250147936	0	1339400580	0	0	0	112458608	0	1178767100
E9PAV3	NACAM_HUMAN	NACA	2078	Homo sapiens	1:Experimental evidence at protein level	Nascent polypeptide-associated complex subunit alpha, muscle-specific form	1	0.999	11	238	0	238	48	54	23	43	44	26	0	0	0	0	0	0	48	54	23	43	44	26	43604959000	54005617000	6865788900	44525535000	89503384000	16234264600	9304818700	14225331200	1905908860	10357067800	20299474900	3708377860	sp|Q13765|NACA_HUMAN	+		0.48318	0.545029	0.542618	0.331964
E9PRG8	CK098_HUMAN	C11orf98	123	Homo sapiens	1:Experimental evidence at protein level	Uncharacterized protein C11orf98	1	0.999	13	237	237	237	45	45	39	39	44	25	45	45	39	39	44	25	45	45	39	39	44	25	36468031000	20855337000	13736480800	43273470000	33012342800	10588889100	10347113500	5093642800	3908194050	12743748600	7885309400	2963673860		+		0.384984	0.57485	0.177305	0.142095
F2Z333	FND10_HUMAN	FNDC10	226	Homo sapiens	1:Experimental evidence at protein level	Fibronectin type III domain-containing protein 10	0.9958	0.9987	2	7	7	7	0	0	3	0	0	4	0	0	3	0	0	4	0	0	3	0	0	4	0	0	340741120	0	0	593405890	0	0	207813360	0	0	368471680
L0R819	ASURF_HUMAN	ASDURF	96	Homo sapiens	1:Experimental evidence at protein level	ASNSD1 upstream open reading frame protein	1	0.999	7	18	13	18	3	2	0	5	5	3	2	2	0	4	4	1	3	2	0	5	5	3	119366416	4707292200	0	245990672	6727422000	389498240	62082440	2980007420	0	3546074110	4069052930	373182496		+		0.943889	0.269181	3.4545	1.18058
L0R8F8	MIDUO_HUMAN	MIEF1	70	Homo sapiens	1:Experimental evidence at protein level	Mitochondrial ribosome and complex I assembly factor AltMIEF1	0.9987	0.9989	2	3	3	3	1	0	0	1	1	0	1	0	0	1	1	0	1	0	0	1	1	0	50371808	0	0	19217476	0	0	0	0	0	0	0	0
O00116	ADAS_HUMAN	AGPS	658	Homo sapiens	1:Experimental evidence at protein level	Alkyldihydroxyacetonephosphate synthase, peroxisomal	1	0.999	7	13	13	13	0	4	1	4	2	2	0	4	1	4	2	2	0	4	1	4	2	2	0	67927432	0	86863992	39248172	0	0	38607492	0	49381116	101178920	0
O00139	KIF2A_HUMAN	KIF2A	706	Homo sapiens	1:Experimental evidence at protein level	Kinesin-like protein KIF2A	1	0.999	27	167	167	167	28	23	32	27	29	28	28	23	32	27	29	28	28	23	32	27	29	28	3659148030	5875323400	3437902850	5420321800	11395253200	2119142020	660705790	1282084220	553632260	1012732220	1656472700	371176768		+		0.36565	0.580262	0.136325	0.110449
O00148	DX39A_HUMAN	DDX39A	427	Homo sapiens	1:Experimental evidence at protein level	ATP-dependent RNA helicase DDX39A	1	0.999	17	15	15	99	3	2	0	3	2	5	3	2	0	3	2	5	18	12	16	15	18	20	675464960	315110464	0	745272450	205293696	45921908	349358816	359808640	0	374851456	234414448	21211832		+		0.377488	0.569711	0.526155	0.18014
O00151	PDLI1_HUMAN	PDLIM1	329	Homo sapiens	1:Experimental evidence at protein level	PDZ and LIM domain protein 1	1	0.999	21	159	159	159	1	0	2	19	15	122	1	0	2	19	15	122	1	0	2	19	15	122	0	0	0	10022309900	5931494400	120481350000	0	0	0	1771760380	1319648130	18759209000		+	+	2.48436	0.00688	7.14823	3.80826
O00154	BACH_HUMAN	ACOT7	380	Homo sapiens	1:Experimental evidence at protein level	Cytosolic acyl coenzyme A thioester hydrolase	1	0.999	10	36	34	36	9	4	7	6	0	10	7	4	7	6	0	10	9	4	7	6	0	10	757076100	105769480	2479015940	603062660	0	2426193660	942848510	531450528	173263376	1050367360	0	647765950		+		0.22931	0.684221	-0.352741	-0.180375
O00159	MYO1C_HUMAN	MYO1C	1063	Homo sapiens	1:Experimental evidence at protein level	Unconventional myosin-Ic	0.9998	0.9967	3	3	3	3	1	1	0	1	0	0	1	1	0	1	0	0	1	1	0	1	0	0	0	0	0	0	0	0	0	0	0	0	0	0
O00161	SNP23_HUMAN	SNAP23	211	Homo sapiens	1:Experimental evidence at protein level	Synaptosomal-associated protein 23	1	0.999	6	11	11	11	1	0	0	1	2	7	1	0	0	1	2	7	1	0	0	1	2	7	0	0	0	111148352	0	552363260	0	0	0	0	0	0
O00165	HAX1_HUMAN	HAX1	279	Homo sapiens	1:Experimental evidence at protein level	HCLS1-associated protein X-1	1	0.9988	3	7	7	7	0	1	1	2	2	1	0	1	1	2	2	1	0	1	1	2	2	1	0	22564292	0	0	1190520320	18154636	0	22564292	0	0	1190520320	0
O00170	AIP_HUMAN	AIP	330	Homo sapiens	1:Experimental evidence at protein level	AH receptor-interacting protein	1	0.999	13	68	68	68	0	3	0	9	8	48	0	3	0	9	8	48	0	3	0	9	8	48	0	18788524	0	960601600	1172649600	19197095900	0	19961724	0	303686880	350483712	4054013440		+	+	1.96858	0.0118431	5.08684	2.69395
O00178	GTPB1_HUMAN	GTPBP1	669	Homo sapiens	1:Experimental evidence at protein level	GTP-binding protein 1	1	0.999	19	154	154	154	27	24	31	22	19	31	27	24	31	22	19	31	27	24	31	22	19	31	2664428800	6230507000	1760408960	3688293630	4004450050	5342822900	753465280	1038300100	420623104	801492420	1156464770	733743170		+		0.634894	0.533137	0.349131	0.374905
O00186	STXB3_HUMAN	STXBP3	592	Homo sapiens	1:Experimental evidence at protein level	Syntaxin-binding protein 3	1	0.999	14	59	59	59	9	14	2	13	12	9	9	14	2	13	12	9	9	14	2	13	12	9	676071230	1554704900	62793960	1003245570	2224636420	359768352	186863472	371526912	65675148	292847456	580480900	155159680		+		0.691742	0.469124	0.844094	0.598122
O00189	AP4M1_HUMAN	AP4M1	453	Homo sapiens	1:Experimental evidence at protein level	AP-4 complex subunit mu-1	1	0.999	10	18	18	18	0	0	0	0	3	15	0	0	0	0	3	15	0	0	0	0	3	15	0	0	0	0	16768007	999126850	0	0	0	0	19223468	301195776
O00193	SMAP_HUMAN	SMAP	183	Homo sapiens	1:Experimental evidence at protein level	Small acidic protein	1	0.999	6	50	50	50	11	9	4	10	11	5	11	9	4	10	11	5	11	9	4	10	11	5	3697958910	1326343550	229705120	2719216900	2935718400	319764800	786164990	531798496	290758784	958869950	1066428860	153737728		+		0.343232	0.584493	0.123662	0.082531
O00194	RB27B_HUMAN	RAB27B	218	Homo sapiens	1:Experimental evidence at protein level	Ras-related protein Rab-27B	1	0.9989	4	4	4	10	0	0	0	0	0	4	0	0	0	0	0	4	0	0	1	1	1	7	0	0	0	0	0	171473280	0	0	0	0	0	0
O00203	AP3B1_HUMAN	AP3B1	1094	Homo sapiens	1:Experimental evidence at protein level	AP-3 complex subunit beta-1	1	0.999	65	753	577	753	83	99	229	82	75	185	61	78	173	68	58	139	83	99	229	82	75	185	17499066400	34268454900	125829022000	29945475100	44644291000	132408246000	1514239740	2739366910	7688734700	2291141890	3740949500	9113728000		+		0.483472	0.551385	0.430777	0.30782
O00213	APBB1_HUMAN	APBB1	710	Homo sapiens	1:Experimental evidence at protein level	Amyloid beta precursor protein binding family B member 1	1	0.999	17	54	53	54	0	0	0	6	8	40	0	0	0	6	8	39	0	0	0	6	8	40	0	0	0	642068930	430967104	6764245500	0	0	0	243089616	215842384	1691994370		+	+	1.60123	0.0430566	3.57989	1.99967
O00217	NDUS8_HUMAN	NDUFS8	210	Homo sapiens	1:Experimental evidence at protein level	NADH dehydrogenase [ubiquinone] iron-sulfur protein 8, mitochondrial	0.9999	0.9986	3	4	4	4	0	0	1	0	1	2	0	0	1	0	1	2	0	0	1	0	1	2	0	0	7113937	0	0	0	0	0	0	0	0	0
O00231	PSD11_HUMAN	PSMD11	422	Homo sapiens	1:Experimental evidence at protein level	26S proteasome non-ATPase regulatory subunit 11	1	0.999	15	33	33	33	2	0	14	0	1	16	2	0	14	0	1	16	2	0	14	0	1	16	0	0	1749846270	0	24926140	875855620	0	0	288758560	0	38071800	434331360
O00232	PSD12_HUMAN	PSMD12	456	Homo sapiens	1:Experimental evidence at protein level	26S proteasome non-ATPase regulatory subunit 12	1	0.999	13	38	38	38	1	1	14	4	2	16	1	1	14	4	2	16	1	1	14	4	2	16	0	0	809484610	373555008	12694934	968321540	0	0	140435568	0	22791536	205802016
O00233	PSMD9_HUMAN	PSMD9	223	Homo sapiens	1:Experimental evidence at protein level	26S proteasome non-ATPase regulatory subunit 9	1	0.999	6	18	18	18	0	1	3	3	1	10	0	1	3	3	1	10	0	1	3	3	1	10	0	121240800	71277744	252197440	50275856	780794180	0	189534400	128453880	211123472	35068484	108029344		+		0.320145	0.601608	0.0644728	0.039744
O00244	ATOX1_HUMAN	ATOX1	68	Homo sapiens	1:Experimental evidence at protein level	Copper transport protein ATOX1	0.9587	0.9986	1	2	2	2	0	0	0	0	0	2	0	0	0	0	0	2	0	0	0	0	0	2	0	0	0	0	0	13354922	0	0	0	0	0	0
O00255	MEN1_HUMAN	MEN1	610	Homo sapiens	1:Experimental evidence at protein level	Menin	1	0.999	3	8	8	8	3	0	2	2	1	0	3	0	2	2	1	0	3	0	2	2	1	0	0	0	4.0105e+06	221060704	239266256	0	0	0	0	221060704	239266256	0
O00257	CBX4_HUMAN	CBX4	560	Homo sapiens	1:Experimental evidence at protein level	E3 SUMO-protein ligase CBX4	1	0.999	17	57	57	57	8	12	10	13	7	7	8	12	10	13	7	7	8	12	10	13	7	7	868466560	1400002560	420823104	2264305660	3646823170	205951808	418427680	552706300	172257536	785920380	743881090	134562320		+		0.42328	0.5656	0.327224	0.221452
O00264	PGRC1_HUMAN	PGRMC1	195	Homo sapiens	1:Experimental evidence at protein level	Membrane-associated progesterone receptor component 1	1	0.999	13	123	123	123	19	20	23	18	21	22	19	20	23	18	21	22	19	20	23	18	21	22	7087843800	8595083300	7380651500	9555355600	14826129400	9962645500	1619421180	2028072320	1969997440	2206230020	3193258240	2448127740		+		1.4757	0.44125	0.471504	0.684602
O00267	SPT5H_HUMAN	SUPT5H	1087	Homo sapiens	1:Experimental evidence at protein level	Transcription elongation factor SPT5	1	0.999	39	218	218	218	16	30	71	13	23	65	16	30	71	13	23	65	16	30	71	13	23	65	829643970	4568078800	9048590300	1129287420	5089364000	11089035300	243949632	849908420	725531010	433268672	990241150	968322750		+		0.587337	0.531387	0.488534	0.410995
O00268	TAF4_HUMAN	TAF4	1085	Homo sapiens	1:Experimental evidence at protein level	Transcription initiation factor TFIID subunit 4	0.9939	0.9975	2	2	1	2	0	0	2	0	0	0	0	0	1	0	0	0	0	0	2	0	0	0	0	0	0	0	0	0	0	0	0	0	0	0
O00273	DFFA_HUMAN	DFFA	331	Homo sapiens	1:Experimental evidence at protein level	DNA fragmentation factor subunit alpha	1	0.999	3	6	6	6	0	0	1	0	0	5	0	0	1	0	0	5	0	0	1	0	0	5	0	0	0	0	0	111992368	0	0	0	0	0	0
O00287	RFXAP_HUMAN	RFXAP	272	Homo sapiens	1:Experimental evidence at protein level	Regulatory factor X-associated protein	0.9954	0.9979	2	3	3	3	0	1	0	0	1	1	0	1	0	0	1	1	0	1	0	0	1	1	0	0	0	0	0	0	0	0	0	0	0	0
O00291	HIP1_HUMAN	HIP1	1037	Homo sapiens	1:Experimental evidence at protein level	Huntingtin-interacting protein 1	1	0.999	6	7	6	7	0	0	4	0	0	3	0	0	3	0	0	3	0	0	4	0	0	3	0	0	10760240	0	0	133099760	0	0	0	0	0	0
O00299	CLIC1_HUMAN	CLIC1	241	Homo sapiens	1:Experimental evidence at protein level	Chloride intracellular channel protein 1	1	0.999	4	15	15	15	1	3	4	1	0	6	1	3	4	1	0	6	1	3	4	1	0	6	0	41563756	0	0	0	121250352	0	0	0	0	0	0
O00303	EIF3F_HUMAN	EIF3F	357	Homo sapiens	1:Experimental evidence at protein level	Eukaryotic translation initiation factor 3 subunit F	1	0.999	11	96	96	96	11	14	19	12	17	23	11	14	19	12	17	23	11	14	19	12	17	23	1404101120	3246368260	1573185280	2951180290	3970822660	3823811840	477903360	963454720	237254656	715980800	1145550080	754142660		+		0.901254	0.422958	0.833785	0.743225
O00305	CACB4_HUMAN	CACNB4	520	Homo sapiens	1:Experimental evidence at protein level	Voltage-dependent L-type calcium channel subunit beta-4	0.959	0.9921	4	1	1	10	0	0	0	0	0	1	0	0	0	0	0	1	1	2	1	2	2	2	0	0	0	0	0	5.67034e+06	0	0	0	0	0	0
O00308	WWP2_HUMAN	WWP2	870	Homo sapiens	1:Experimental evidence at protein level	NEDD4-like E3 ubiquitin-protein ligase WWP2	1	0.9984	4	3	3	4	0	1	0	1	0	1	0	1	0	1	0	1	0	2	0	1	0	1	0	109956440	0	0	0	6.03098e+06	0	0	0	0	0	0
O00311	CDC7_HUMAN	CDC7	574	Homo sapiens	1:Experimental evidence at protein level	Cell division cycle 7-related protein kinase	1	0.999	7	15	15	15	1	5	0	3	5	1	1	5	0	3	5	1	1	5	0	3	5	1	0	322492704	0	49982604	42478136	0	0	86881008	0	62612944	31943564	0
O00330	ODPX_HUMAN	PDHX	501	Homo sapiens	1:Experimental evidence at protein level	Pyruvate dehydrogenase protein X component, mitochondrial	1	0.9961	3	8	8	8	1	1	1	1	0	4	1	1	1	1	0	4	1	1	1	1	0	4	10353730	14818736	0	0	0	55501628	6.15472e+06	70553888	0	0	0	29329782
O00399	DCTN6_HUMAN	DCTN6	190	Homo sapiens	1:Experimental evidence at protein level	Dynactin subunit 6	0.9964	0.9987	2	3	3	3	0	0	2	0	0	1	0	0	2	0	0	1	0	0	2	0	0	1	0	0	8381487	0	0	0	0	0	0	0	0	0
O00400	ACATN_HUMAN	SLC33A1	549	Homo sapiens	1:Experimental evidence at protein level	Acetyl-coenzyme A transporter 1	0.982	0.9924	2	2	2	2	0	1	0	1	0	0	0	1	0	1	0	0	0	1	0	1	0	0	0	167655680	0	0	0	0	0	0	0	0	0	0
O00401	WASL_HUMAN	WASL	505	Homo sapiens	1:Experimental evidence at protein level	Actin nucleation-promoting factor WASL	1	0.999	21	112	112	112	10	6	2	20	13	61	10	6	2	20	13	61	10	6	2	20	13	61	461217216	405783296	0	1714707970	692679680	12255723500	1001238530	221539472	0	1254132350	141841680	1669094530		+		0.742647	0.393339	2.15437	0.830478
O00410	IPO5_HUMAN	IPO5	1097	Homo sapiens	1:Experimental evidence at protein level	Importin-5	1	0.999	27	105	88	105	29	20	21	13	8	14	27	17	15	11	7	11	29	20	21	13	8	14	3858755070	2706715390	620086980	1091232640	509484160	273641856	522844320	676690240	52287292	437259040	358729824	56091792		+		0.230666	0.682791	-0.357387	-0.178128
O00411	RPOM_HUMAN	POLRMT	1230	Homo sapiens	1:Experimental evidence at protein level	DNA-directed RNA polymerase, mitochondrial	1	0.999	28	90	90	90	6	14	38	7	5	20	6	14	38	7	5	20	6	14	38	7	5	20	319599168	1167692540	3111650560	166003216	514540320	1016707390	113127616	267925376	269727552	231138288	347923040	160771872		+		0.457955	0.565708	0.220418	0.214817
O00418	EF2K_HUMAN	EEF2K	725	Homo sapiens	1:Experimental evidence at protein level	Eukaryotic elongation factor 2 kinase	1	0.999	22	47	47	47	0	1	5	1	4	36	0	1	5	1	4	36	0	1	5	1	4	36	0	0	18345086	0	73205344	3371296260	0	0	26369244	0	30665408	644196670
O00422	SAP18_HUMAN	SAP18	153	Homo sapiens	1:Experimental evidence at protein level	Histone deacetylase complex subunit SAP18	1	0.999	12	65	65	65	16	4	14	18	1	12	16	4	14	18	1	12	16	4	14	18	1	12	6564895200	209456272	3472641540	6960874000	680352770	1511172480	1216737540	208458656	1227026430	1068350590	824748800	583987970		+		0.398663	0.570358	0.241802	0.174323
O00423	EMAL1_HUMAN	EML1	815	Homo sapiens	1:Experimental evidence at protein level	Echinoderm microtubule-associated protein-like 1	1	0.9989	12	22	21	22	5	8	0	0	2	7	5	8	0	0	2	6	5	8	0	0	2	7	0	267548992	0	0	0	101993872	0	0	0	0	0	0
O00425	IF2B3_HUMAN	IGF2BP3	579	Homo sapiens	1:Experimental evidence at protein level	Insulin-like growth factor 2 mRNA-binding protein 3	1	0.999	25	238	172	238	37	31	67	32	27	44	28	20	48	23	21	32	37	31	67	32	27	44	7467138600	6055964200	14410156000	6649682400	6782558200	8207865900	1136806530	1249151490	1697089020	1302067580	1575249790	1313102850		+		0.398626	0.586017	0.0534547	0.0767833
O00429	DNM1L_HUMAN	DNM1L	736	Homo sapiens	1:Experimental evidence at protein level	Dynamin-1-like protein	1	0.999	34	125	125	125	6	3	8	18	9	81	6	3	8	18	9	81	6	3	8	18	9	81	84390384	100647800	130122976	2448589310	1450213630	18201247700	49973352	214598160	48549900	509551136	377230784	2134118020		+	+	1.72671	0.0349333	3.20728	2.07337
O00442	RTCA_HUMAN	RTCA	366	Homo sapiens	1:Experimental evidence at protein level	RNA 3'-terminal phosphate cyclase	1	0.999	8	22	22	22	4	5	5	4	2	2	4	5	5	4	2	2	4	5	5	4	2	2	195565392	151239088	218518032	267707936	199939760	250046928	135022880	157342768	222061360	118941856	0	187704288		+		0.0740617	0.814659	-0.551162	-0.563254
O00443	P3C2A_HUMAN	PIK3C2A	1686	Homo sapiens	1:Experimental evidence at protein level	Phosphatidylinositol 4-phosphate 3-kinase C2 domain-containing subunit alpha	1	0.999	73	229	213	229	2	1	5	27	21	173	1	0	0	26	19	167	2	1	5	27	21	173	2483910400	183874384	52513178000	5396402200	5009351700	77233005000	1466055680	190397024	26651719700	3705754110	3469351940	17910159400		+		0.60525	0.465451	1.65065	0.609457
O00444	PLK4_HUMAN	PLK4	970	Homo sapiens	1:Experimental evidence at protein level	Serine/threonine-protein kinase PLK4	0.8568	0.9945	2	2	2	2	0	0	0	0	0	2	0	0	0	0	0	2	0	0	0	0	0	2	0	0	0	0	0	13053074	0	0	0	0	0	0
O00445	SYT5_HUMAN	SYT5	386	Homo sapiens	1:Experimental evidence at protein level	Synaptotagmin-5	0.9481	0.9982	3	1	1	3	0	1	0	0	0	0	0	1	0	0	0	0	0	2	0	1	0	0	0	0	0	0	0	0	0	0	0	0	0	0
O00458	IFRD1_HUMAN	IFRD1	451	Homo sapiens	1:Experimental evidence at protein level	Interferon-related developmental regulator 1	1	0.999	9	26	26	26	8	6	1	2	2	7	8	6	1	2	2	7	8	6	1	2	2	7	392596416	587537340	0	80706192	0	258382976	111626008	237093008	0	157685328	0	79660160
O00459	P85B_HUMAN	PIK3R2	728	Homo sapiens	1:Experimental evidence at protein level	Phosphatidylinositol 3-kinase regulatory subunit beta	1	0.999	13	23	22	23	1	1	4	2	2	13	1	1	4	2	2	12	1	1	4	2	2	13	0	33749388	8273736	0	103265568	411817568	0	31109578	0	0	78222336	295873024
O00461	GOLI4_HUMAN	GOLIM4	696	Homo sapiens	1:Experimental evidence at protein level	Golgi integral membrane protein 4	1	0.999	7	9	9	9	0	0	8	0	0	1	0	0	8	0	0	1	0	0	8	0	0	1	0	0	202945984	0	0	0	0	0	0	0	0	0
O00463	TRAF5_HUMAN	TRAF5	557	Homo sapiens	1:Experimental evidence at protein level	TNF receptor-associated factor 5	1	0.999	10	17	17	17	0	0	0	2	1	14	0	0	0	2	1	14	0	0	0	2	1	14	0	0	0	0	0	1004870780	0	0	0	0	0	0
O00468	AGRIN_HUMAN	AGRN	2068	Homo sapiens	1:Experimental evidence at protein level	Agrin	1	0.9975	5	8	8	8	2	0	5	0	0	1	2	0	5	0	0	1	2	0	5	0	0	1	0	0	107864208	0	0	0	0	0	0	0	0	0
O00471	EXOC5_HUMAN	EXOC5	708	Homo sapiens	1:Experimental evidence at protein level	Exocyst complex component 5	0.9993	0.9989	2	3	3	3	0	0	1	0	0	2	0	0	1	0	0	2	0	0	1	0	0	2	0	0	18767346	0	0	1.97688e+06	0	0	18767346	0	0	1.97688e+06
O00479	HMGN4_HUMAN	HMGN4	90	Homo sapiens	1:Experimental evidence at protein level	High mobility group nucleosome-binding domain-containing protein 4	1	0.999	7	75	75	82	15	5	20	14	3	18	15	5	20	14	3	18	19	5	20	17	3	18	8178741800	234535440	26178383900	11760368600	1744277120	26343391200	6159647200	157583680	10649451500	9416837100	1099294340	8617486300		+		0.483855	0.53189	1.03645	0.389634
O00483	NDUA4_HUMAN	NDUFA4	81	Homo sapiens	1:Experimental evidence at protein level	Cytochrome c oxidase subunit NDUFA4	1	0.999	3	21	21	21	5	2	5	3	2	4	5	2	5	3	2	4	5	2	5	3	2	4	1772639740	1036481470	1418860420	2372691200	1727555070	1489863940	894873600	1158595970	720304060	1197194750	984282500	1097090050		+		0.845018	0.533698	0.263891	0.3694
O00487	PSDE_HUMAN	PSMD14	310	Homo sapiens	1:Experimental evidence at protein level	26S proteasome non-ATPase regulatory subunit 14	1	0.999	5	18	18	18	0	1	10	0	0	7	0	1	10	0	0	7	0	1	10	0	0	7	0	1166203900	737690370	0	0	1522002560	0	0	350597472	0	0	721881860
O00488	ZN593_HUMAN	ZNF593	134	Homo sapiens	1:Experimental evidence at protein level	Zinc finger protein 593	1	0.999	12	157	157	157	20	17	26	29	40	25	20	17	26	29	40	25	20	17	26	29	40	25	6191218700	4102120450	5850575900	13754539000	20647264300	8617915400	1226923650	1447582980	1263883780	2842948860	4258358270	2111423620		+		2.04558	0.155289	1.16978	1.45796
O00505	IMA4_HUMAN	KPNA3	521	Homo sapiens	1:Experimental evidence at protein level	Importin subunit alpha-4	1	0.999	13	109	64	109	16	10	15	25	10	33	10	7	6	15	7	19	16	10	15	25	10	33	1933401220	1091066620	994352510	7842089500	4093787390	9693380600	456107584	654766270	249461136	1161817220	1530417410	2257917700		+	+	2.0554	0.0481739	1.9173	1.93247
O00506	STK25_HUMAN	STK25	426	Homo sapiens	1:Experimental evidence at protein level	Serine/threonine-protein kinase 25	0.9998	0.9989	8	3	3	32	0	0	0	0	0	3	0	0	0	0	0	3	1	6	4	4	5	12	0	0	0	0	0	13004949	0	0	0	0	0	0
O00522	KRIT1_HUMAN	KRIT1	736	Homo sapiens	1:Experimental evidence at protein level	Krev interaction trapped protein 1	0.9999	0.9988	2	8	8	8	1	1	1	3	1	1	1	1	1	3	1	1	1	1	1	3	1	1	0	51367600	0	0	61477420	10033396	0	51367600	0	0	61477420	10033396
O00541	PESC_HUMAN	PES1	588	Homo sapiens	1:Experimental evidence at protein level	Pescadillo homolog	1	0.999	33	353	353	353	83	77	25	82	70	16	83	77	25	82	70	16	83	77	25	82	70	16	39550722000	31865362400	2587360510	57668301000	45876179000	1173359870	3848303620	4654327300	404982432	5244057600	6837625300	489131744		+		0.392374	0.570625	0.424583	0.196912
O00560	SDCB1_HUMAN	SDCBP	298	Homo sapiens	1:Experimental evidence at protein level	Syntenin-1	1	0.999	6	13	13	13	0	0	1	0	0	12	0	0	1	0	0	12	0	0	1	0	0	12	0	0	0	0	0	508291872	0	0	0	0	0	0
O00566	MPP10_HUMAN	MPHOSPH10	681	Homo sapiens	1:Experimental evidence at protein level	U3 small nucleolar ribonucleoprotein protein MPP10	1	0.999	22	127	127	127	33	21	2	43	23	5	33	21	2	43	23	5	33	21	2	43	23	5	5467619800	4292533760	80188256	10331683800	8716786700	125377392	630130690	914480450	71228848	1080764540	1204771580	132192016		+		0.469123	0.545059	0.689389	0.336661
O00567	NOP56_HUMAN	NOP56	594	Homo sapiens	1:Experimental evidence at protein level	Nucleolar protein 56	1	0.999	38	394	394	394	66	54	74	74	60	66	66	54	74	74	60	66	66	54	74	74	60	66	16547889200	16655808500	14206106600	30387097600	30345001000	12267666400	1541198720	1725911170	1003238530	2521590530	2678644740	944796420		+		0.617353	0.529535	0.419278	0.402204
O00570	SOX1_HUMAN	SOX1	391	Homo sapiens	1:Experimental evidence at protein level	Transcription factor SOX-1	0.9518	0.9983	1	1	0	1	0	0	1	0	0	0	0	0	0	0	0	0	0	0	1	0	0	0	0	0	852158910	0	0	0	0	0	0	0	0	0	sp|P41225|SOX3_HUMAN, sp|P48431|SOX2_HUMAN, sp|Q9Y651|SOX21_HUMAN
O00571	DDX3X_HUMAN	DDX3X	662	Homo sapiens	1:Experimental evidence at protein level	ATP-dependent RNA helicase DDX3X	1	0.999	42	515	142	583	64	58	109	69	65	150	26	17	23	25	18	33	70	69	125	74	74	171	16332369900	14133193700	19198849000	31939153900	29271787500	68270010000	1849367940	2682396670	2145362820	3508011780	3726722300	5874939400		+		1.85412	0.25521	0.950452	1.21566
O00592	PODXL_HUMAN	PODXL	558	Homo sapiens	1:Experimental evidence at protein level	Podocalyxin	0.8693	0.995	1	1	1	1	0	0	1	0	0	0	0	0	1	0	0	0	0	0	1	0	0	0	0	0	0	0	0	0	0	0	0	0	0	0
O00622	CCN1_HUMAN	CCN1	381	Homo sapiens	1:Experimental evidence at protein level	CCN family member 1	0.9998	0.999	2	3	3	3	0	1	0	0	2	0	0	1	0	0	2	0	0	1	0	0	2	0	0	117987536	0	0	420362784	0	0	0	0	0	0	0
O00629	IMA3_HUMAN	KPNA4	521	Homo sapiens	1:Experimental evidence at protein level	Importin subunit alpha-3	1	0.999	12	18	18	63	4	2	6	2	2	2	4	2	6	2	2	2	10	5	15	12	5	16	336243456	240261008	227056064	338717472	395824416	138655392	166525936	268771552	226022112	294939968	454583040	120734888		+		0.440868	0.568449	0.226072	0.205849
O00635	TRI38_HUMAN	TRIM38	465	Homo sapiens	1:Experimental evidence at protein level	E3 ubiquitin-protein ligase TRIM38	1	0.999	3	5	5	5	0	0	0	0	0	5	0	0	0	0	0	5	0	0	0	0	0	5	0	0	0	0	0	200001600	0	0	0	0	0	0
O00712	NFIB_HUMAN	NFIB	420	Homo sapiens	1:Experimental evidence at protein level	Nuclear factor 1 B-type	1	0.9989	6	30	16	30	4	9	1	5	5	6	3	6	0	3	3	1	4	9	1	5	5	6	328544320	740425340	205510928	489889792	1047352000	466085728	191226928	278725056	205510928	312863488	587060990	443430176		+		1.74301	0.268073	0.964803	1.18964
O00716	E2F3_HUMAN	E2F3	465	Homo sapiens	1:Experimental evidence at protein level	Transcription factor E2F3	1	0.9986	4	7	6	7	2	0	0	1	2	2	1	0	0	1	2	2	2	0	0	1	2	2	0	0	0	0	56026000	0	0	0	0	0	0	0
O00743	PPP6_HUMAN	PPP6C	305	Homo sapiens	1:Experimental evidence at protein level	Serine/threonine-protein phosphatase 6 catalytic subunit	1	0.999	8	46	46	46	3	1	8	9	5	20	3	1	8	9	5	20	3	1	8	9	5	20	138510080	87027664	286350656	1367449980	871034560	5590152200	67642664	155088688	130949968	338286336	301454656	1682704510		+		1.53992	0.088732	2.32159	1.6823
O00746	NDKM_HUMAN	NME4	187	Homo sapiens	1:Experimental evidence at protein level	Nucleoside diphosphate kinase, mitochondrial	1	0.999	13	77	77	77	11	24	4	14	20	4	11	24	4	14	20	4	11	24	4	14	20	4	1334315140	4811293200	73812320	4438446100	8959306800	39726392	628277180	1428929920	103556168	1001357760	2341995780	15818843		+		0.247149	0.669496	-0.441803	-0.147649
O00750	P3C2B_HUMAN	PIK3C2B	1634	Homo sapiens	1:Experimental evidence at protein level	Phosphatidylinositol 4-phosphate 3-kinase C2 domain-containing subunit beta	1	0.999	10	11	11	11	0	0	0	0	0	11	0	0	0	0	0	11	0	0	0	0	0	11	0	0	0	0	0	213902448	0	0	0	0	0	0
O00762	UBE2C_HUMAN	UBE2C	179	Homo sapiens	1:Experimental evidence at protein level	Ubiquitin-conjugating enzyme E2 C	1	0.999	5	10	10	10	0	0	0	0	3	7	0	0	0	0	3	7	0	0	0	0	3	7	0	0	0	0	0	538614460	0	0	0	0	0	0
O00763	ACACB_HUMAN	ACACB	2458	Homo sapiens	1:Experimental evidence at protein level	Acetyl-CoA carboxylase 2	1	0.999	70	179	179	399	19	18	104	5	6	27	19	18	104	5	6	27	49	47	184	21	27	71	517173536	1055386370	10502634500	59967880	20672700	1279983230	134787008	318343648	636994880	57831060	32924316	227131936		+		0.0293339	0.959563	-1.99396	-1.2857
O00767	SCD_HUMAN	SCD	359	Homo sapiens	1:Experimental evidence at protein level	Stearoyl-CoA desaturase	0.9685	0.9989	1	2	2	2	0	0	0	0	0	2	0	0	0	0	0	2	0	0	0	0	0	2	0	0	0	0	0	63823400	0	0	0	0	0	0
O14492	SH2B2_HUMAN	SH2B2	632	Homo sapiens	1:Experimental evidence at protein level	SH2B adapter protein 2	0.9559	0.996	2	2	2	2	0	0	0	0	0	2	0	0	0	0	0	2	0	0	0	0	0	2	0	0	0	0	0	0	0	0	0	0	0	0
O14497	ARI1A_HUMAN	ARID1A	2285	Homo sapiens	1:Experimental evidence at protein level	AT-rich interactive domain-containing protein 1A	1	0.999	10	11	11	11	0	4	0	2	5	0	0	4	0	2	5	0	0	4	0	2	5	0	0	636447490	0	0	147456512	0	0	0	0	0	0	0
O14519	CDKA1_HUMAN	CDK2AP1	115	Homo sapiens	1:Experimental evidence at protein level	Cyclin-dependent kinase 2-associated protein 1	1	0.999	2	4	4	4	1	2	0	1	0	0	1	2	0	1	0	0	1	2	0	1	0	0	11865908	118073976	0	18680330	0	0	11865908	97755440	0	18680330	0	0
O14521	DHSD_HUMAN	SDHD	159	Homo sapiens	1:Experimental evidence at protein level	Succinate dehydrogenase [ubiquinone] cytochrome b small subunit, mitochondrial	0.9564	0.9985	1	4	4	4	2	0	0	1	1	0	2	0	0	1	1	0	2	0	0	1	1	0	86890448	0	0	79217544	44975352	0	86890448	0	0	79217544	44975352	0
O14523	C2C2L_HUMAN	C2CD2L	706	Homo sapiens	1:Experimental evidence at protein level	Phospholipid transfer protein C2CD2L	0.9569	0.9985	1	2	2	2	0	0	0	1	1	0	0	0	0	1	1	0	0	0	0	1	1	0	0	0	0	0	33338892	0	0	0	0	0	0	0
O14524	NEMP1_HUMAN	NEMP1	444	Homo sapiens	1:Experimental evidence at protein level	Nuclear envelope integral membrane protein 1	0.9999	0.9947	3	4	4	4	0	0	0	2	1	1	0	0	0	2	1	1	0	0	0	2	1	1	0	0	0	0	205280640	0	0	0	0	0	0	0
O14530	TXND9_HUMAN	TXNDC9	226	Homo sapiens	1:Experimental evidence at protein level	Thioredoxin domain-containing protein 9	1	0.999	6	21	21	21	4	2	0	5	3	7	4	2	0	5	3	7	4	2	0	5	3	7	193239008	163889904	0	357075040	462126496	368594944	83858568	185256880	0	183207584	229382528	319211040		+		1.03365	0.267689	2.33281	1.19081
O14531	DPYL4_HUMAN	DPYSL4	572	Homo sapiens	1:Experimental evidence at protein level	Dihydropyrimidinase-related protein 4	1	0.999	11	21	21	21	0	0	1	4	0	16	0	0	1	4	0	16	0	0	1	4	0	16	0	0	4776197	0	0	867015680	0	0	5134662	0	0	210382048
O14545	TRAD1_HUMAN	TRAFD1	582	Homo sapiens	1:Experimental evidence at protein level	TRAF-type zinc finger domain-containing protein 1	1	0.9989	4	11	11	11	0	0	2	1	2	6	0	0	2	1	2	6	0	0	2	1	2	6	0	0	149634944	0	70718056	200674528	0	0	95801992	0	35116136	122963656
O14556	G3PT_HUMAN	GAPDHS	408	Homo sapiens	1:Experimental evidence at protein level	Glyceraldehyde-3-phosphate dehydrogenase, testis-specific	0.9679	0.9989	2	8	8	17	2	1	3	1	0	1	2	1	3	1	0	1	3	1	8	2	0	3	108766816	0	414416352	140379040	0	337638016	108766816	0	414416352	140379040	0	337638016
O14561	ACPM_HUMAN	NDUFAB1	156	Homo sapiens	1:Experimental evidence at protein level	Acyl carrier protein, mitochondrial	1	0.9988	2	7	7	7	1	0	3	1	1	1	1	0	3	1	1	1	1	0	3	1	1	1	74973032	0	119281408	0	203491920	217565648	0	0	88828376	0	203491920	217565648
O14562	UBFD1_HUMAN	UBFD1	309	Homo sapiens	1:Experimental evidence at protein level	Ubiquitin domain-containing protein UBFD1	1	0.9989	5	22	22	22	5	4	1	1	7	4	5	4	1	1	7	4	5	4	1	1	7	4	71834776	228107552	0	0	512740160	0	71834776	190114896	0	0	247312848	0
O14578	CTRO_HUMAN	CIT	2027	Homo sapiens	1:Experimental evidence at protein level	Citron Rho-interacting kinase	1	0.999	11	18	18	18	1	1	0	4	2	10	1	1	0	4	2	10	1	1	0	4	2	10	0	0	0	24667540	44301740	20012166	0	0	0	0	0	0
O14579	COPE_HUMAN	COPE	308	Homo sapiens	1:Experimental evidence at protein level	Coatomer subunit epsilon	1	0.999	11	32	32	32	4	4	1	4	3	16	4	4	1	4	3	16	4	4	1	4	3	16	153841296	36355436	24318376	315110816	36383128	518530880	45150204	52124632	34866488	217271008	52164336	115301456		+		1.30982	0.267527	1.3311	1.18938
O14595	CTDS2_HUMAN	CTDSP2	271	Homo sapiens	1:Experimental evidence at protein level	Carboxy-terminal domain RNA polymerase II polypeptide A small phosphatase 2	0.9686	0.9989	1	2	2	2	0	0	0	0	0	2	0	0	0	0	0	2	0	0	0	0	0	2	0	0	0	0	0	43727164	0	0	0	0	0	0
O14617	AP3D1_HUMAN	AP3D1	1153	Homo sapiens	1:Experimental evidence at protein level	AP-3 complex subunit delta-1	1	0.999	60	626	626	626	142	136	79	114	88	67	142	136	79	114	88	67	142	136	79	114	88	67	53439336000	59076280000	11870867500	57731990000	67928314000	16519446500	5095446000	6317848100	1140134660	5468161500	6936106000	1795096700		+		0.410414	0.570345	0.297132	0.20046
O14618	CCS_HUMAN	CCS	274	Homo sapiens	1:Experimental evidence at protein level	Copper chaperone for superoxide dismutase	0.9997	0.999	3	3	3	3	0	0	0	0	1	2	0	0	0	0	1	2	0	0	0	0	1	2	0	0	0	0	0	0	0	0	0	0	0	0
O14628	ZN195_HUMAN	ZNF195	629	Homo sapiens	1:Experimental evidence at protein level	Zinc finger protein 195	1	0.9989	7	7	7	21	0	3	0	1	2	1	0	3	0	1	2	1	3	3	5	4	3	3	0	82288544	0	28117912	77454272	0	0	0	0	43071120	35454652	0
O14639	ABLM1_HUMAN	ABLIM1	778	Homo sapiens	1:Experimental evidence at protein level	Actin-binding LIM protein 1	1	0.999	18	38	37	38	0	0	0	2	0	36	0	0	0	2	0	35	0	0	0	2	0	36	0	0	0	0	0	5218498000	0	0	0	0	0	0
O14640	DVL1_HUMAN	DVL1	695	Homo sapiens	1:Experimental evidence at protein level	Segment polarity protein dishevelled homolog DVL-1	1	0.999	13	22	6	32	3	4	0	1	3	11	1	1	0	0	0	4	3	4	2	4	5	14	567230590	3626965500	0	810242180	4494316000	43125711000	567230590	3445030400	0	810242180	4462874600	41881547000		+		0.962515	0.25388	3.79349	1.2245
O14641	DVL2_HUMAN	DVL2	736	Homo sapiens	1:Experimental evidence at protein level	Segment polarity protein dishevelled homolog DVL-2	1	0.999	19	97	80	107	5	4	0	16	9	63	3	2	0	9	8	58	7	5	0	17	11	67	287670880	286466368	0	2486240510	1151519100	19236249600	195618704	214652848	0	568170820	477284192	2332226560		+		1.21339	0.121411	3.95677	1.56722
O14646	CHD1_HUMAN	CHD1	1710	Homo sapiens	1:Experimental evidence at protein level	Chromodomain-helicase-DNA-binding protein 1	1	0.999	41	122	99	122	43	8	35	17	6	13	34	7	29	12	5	12	43	8	35	17	6	13	4941528600	336768608	1817615740	1945254270	601405380	176049216	478106592	79812544	348590624	373436352	239293840	200229024		+		0.359821	0.580862	0.142581	0.106436
O14647	CHD2_HUMAN	CHD2	1828	Homo sapiens	1:Experimental evidence at protein level	Chromodomain-helicase-DNA-binding protein 2	1	0.999	23	25	25	48	14	2	0	7	2	0	14	2	0	7	2	0	23	3	6	12	3	1	1058626820	65373324	0	268083200	70165480	0	146494624	68859224	0	150128896	46488516	0
O14653	GOSR2_HUMAN	GOSR2	212	Homo sapiens	1:Experimental evidence at protein level	Golgi SNAP receptor complex member 2	0.9288	0.9975	1	1	1	1	0	0	0	0	0	1	0	0	0	0	0	1	0	0	0	0	0	1	0	0	0	0	0	0	0	0	0	0	0	0
O14654	IRS4_HUMAN	IRS4	1257	Homo sapiens	1:Experimental evidence at protein level	Insulin receptor substrate 4	1	0.999	50	615	615	615	80	86	65	108	80	196	80	86	65	108	80	196	80	86	65	108	80	196	14719636500	23316314100	5682727900	37165036000	30229958700	87570113000	1625865600	2276295170	754059520	3891836930	3677411330	7944688600		+		1.70471	0.10156	1.78283	1.63275
O14683	P5I11_HUMAN	TP53I11	189	Homo sapiens	1:Experimental evidence at protein level	Tumor protein p53-inducible protein 11	0.987	0.9978	2	5	5	5	1	2	1	1	0	0	1	2	1	1	0	0	1	2	1	1	0	0	131307392	0	0	0	0	0	0	0	0	0	0	0
O14730	RIOK3_HUMAN	RIOK3	519	Homo sapiens	1:Experimental evidence at protein level	Serine/threonine-protein kinase RIO3	1	0.999	5	6	6	6	0	1	0	0	0	5	0	1	0	0	0	5	0	1	0	0	0	5	0	0	0	0	0	406278016	0	0	0	0	0	0
O14732	IMPA2_HUMAN	IMPA2	288	Homo sapiens	1:Experimental evidence at protein level	Inositol monophosphatase 2	0.8128	0.9924	1	1	1	1	0	0	0	0	0	1	0	0	0	0	0	1	0	0	0	0	0	1	0	0	0	0	0	0	0	0	0	0	0	0
O14733	MP2K7_HUMAN	MAP2K7	419	Homo sapiens	1:Experimental evidence at protein level	Dual specificity mitogen-activated protein kinase kinase 7	1	0.999	7	14	14	14	2	5	0	2	1	4	2	5	0	2	1	4	2	5	0	2	1	4	32514944	175660096	0	144212672	91719136	196354912	2343445500	43890432	0	41845516	94752784	199955808		+		0.31554	0.602891	0.114345	0.0367795
O14734	ACOT8_HUMAN	ACOT8	319	Homo sapiens	1:Experimental evidence at protein level	Acyl-coenzyme A thioesterase 8	0.9998	0.9976	3	5	5	5	2	0	0	1	0	2	2	0	0	1	0	2	2	0	0	1	0	2	0	0	0	0	0	17889702	0	0	0	0	0	0
O14735	CDIPT_HUMAN	CDIPT	213	Homo sapiens	1:Experimental evidence at protein level	CDP-diacylglycerol--inositol 3-phosphatidyltransferase	1	0.9989	5	24	24	24	2	3	3	4	8	4	2	3	3	4	8	4	2	3	3	4	8	4	17927346	171932672	0	624152450	2181787140	0	164288288	210175168	0	76333304	334219264	0
O14737	PDCD5_HUMAN	PDCD5	125	Homo sapiens	1:Experimental evidence at protein level	Programmed cell death protein 5	1	0.999	7	47	47	47	0	0	11	8	4	24	0	0	11	8	4	24	0	0	11	8	4	24	0	0	986202500	1047749890	351527552	17328582700	0	0	235512240	360297376	273246336	4291589120		+		1.33752	0.0916764	3.43708	1.67058
O14744	ANM5_HUMAN	PRMT5	637	Homo sapiens	1:Experimental evidence at protein level	Protein arginine N-methyltransferase 5	1	0.999	24	198	198	198	41	38	30	34	22	33	41	38	30	34	22	33	41	38	30	34	22	33	11273463800	15019445200	3665735420	11733643300	13848998900	7677691900	1202613630	1698641790	596255620	1242219010	1870564610	1143317120		+		0.609623	0.532879	0.37502	0.376671
O14745	NHRF1_HUMAN	NHERF1	358	Homo sapiens	1:Experimental evidence at protein level	Na(+)/H(+) exchange regulatory cofactor NHE-RF1	1	0.999	7	21	21	21	4	6	1	2	3	5	4	6	1	2	3	5	4	6	1	2	3	5	271159392	245589440	0	177142752	308669760	324879680	187009136	174538352	0	214155536	138153648	352717120		+		0.813923	0.392664	1.45351	0.834209
O14757	CHK1_HUMAN	CHEK1	476	Homo sapiens	1:Experimental evidence at protein level	Serine/threonine-protein kinase Chk1	1	0.999	14	21	21	21	2	5	1	3	2	8	2	5	1	3	2	8	2	5	1	3	2	8	35704668	303577856	3.16707e+06	0	111545400	398361632	50683884	159523200	4495751	0	0	107159312		+		0.652906	0.454914	1.32446	0.641716
O14776	TCRG1_HUMAN	TCERG1	1098	Homo sapiens	1:Experimental evidence at protein level	Transcription elongation regulator 1	1	0.999	63	458	446	458	105	119	27	99	92	16	103	116	27	95	90	15	105	119	27	99	92	16	30143029200	39596196000	4725048800	46723269000	59441304000	2437208320	3650782460	5294674900	474219456	5265116700	8112448500	586897280		+		0.41068	0.564108	0.483803	0.230843
O14782	KIF3C_HUMAN	KIF3C	793	Homo sapiens	1:Experimental evidence at protein level	Kinesin-like protein KIF3C	0.7669	0.99	2	1	1	3	0	1	0	0	0	0	0	1	0	0	0	0	0	1	0	1	1	0	0	7032167	0	0	0	0	0	0	0	0	0	0
O14786	NRP1_HUMAN	NRP1	923	Homo sapiens	1:Experimental evidence at protein level	Neuropilin-1	1	0.999	24	113	113	113	2	6	31	10	7	57	2	6	31	10	7	57	2	6	31	10	7	57	49457816	328117408	2816247810	789386050	1564436100	6234321900	78703752	164556736	390370848	168687056	534132288	684616450		+		0.88943	0.387709	1.20297	0.851425
O14787	TNPO2_HUMAN	TNPO2	897	Homo sapiens	1:Experimental evidence at protein level	Transportin-2	1	0.9988	11	8	8	29	0	0	0	1	0	7	0	0	0	1	0	7	0	1	6	3	1	18	0	0	0	0	0	372107776	0	0	0	0	0	0
O14802	RPC1_HUMAN	POLR3A	1390	Homo sapiens	1:Experimental evidence at protein level	DNA-directed RNA polymerase III subunit RPC1	1	0.9989	17	23	23	29	5	4	6	3	1	4	5	4	6	3	1	4	6	5	6	4	2	6	585365500	65367860	253901104	140597040	0	0	0	69533096	0	70164808	0	0
O14810	CPLX1_HUMAN	CPLX1	134	Homo sapiens	1:Experimental evidence at protein level	Complexin-1	1	0.999	3	5	5	5	0	0	0	0	0	5	0	0	0	0	0	5	0	0	0	0	0	5	0	0	0	0	0	171723296	0	0	0	0	0	0
O14818	PSA7_HUMAN	PSMA7	248	Homo sapiens	1:Experimental evidence at protein level	Proteasome subunit alpha type-7	1	0.999	11	38	20	38	1	3	18	2	2	12	1	1	10	1	1	6	1	3	18	2	2	12	0	0	2795839490	62407660	91754328	1533645570	0	0	480826592	58301876	68127816	534502016		+		0.460988	0.545319	0.712276	0.328052
O14828	SCAM3_HUMAN	SCAMP3	347	Homo sapiens	1:Experimental evidence at protein level	Secretory carrier-associated membrane protein 3	1	0.999	7	31	31	31	8	2	2	7	3	9	8	2	2	7	3	9	8	2	2	7	3	9	498378592	100434000	0	916368770	248158800	837187970	247047376	117418280	0	306557568	170205440	214794192		+		0.836244	0.367648	1.95583	0.926335
O14832	PAHX_HUMAN	PHYH	338	Homo sapiens	1:Experimental evidence at protein level	Phytanoyl-CoA dioxygenase, peroxisomal	0.9954	0.998	2	2	2	2	0	0	0	0	0	2	0	0	0	0	0	2	0	0	0	0	0	2	0	0	0	0	0	41411472	0	0	0	0	0	0
O14867	BACH1_HUMAN	BACH1	736	Homo sapiens	1:Experimental evidence at protein level	Transcription regulator protein BACH1	1	0.999	3	6	6	6	0	0	0	0	0	6	0	0	0	0	0	6	0	0	0	0	0	6	0	0	0	0	0	71169232	0	0	0	0	0	0
O14874	BCKD_HUMAN	BCKDK	412	Homo sapiens	1:Experimental evidence at protein level	Branched-chain alpha-ketoacid dehydrogenase kinase	1	0.999	4	9	9	9	1	3	1	1	2	1	1	3	1	1	2	1	1	3	1	1	2	1	0	187897696	0	90737472	177750160	0	0	0	0	0	0	0
O14880	MGST3_HUMAN	MGST3	152	Homo sapiens	1:Experimental evidence at protein level	Glutathione S-transferase 3, mitochondrial	1	0.999	3	10	10	10	2	2	0	1	3	2	2	2	0	1	3	2	2	2	0	1	3	2	328338560	116810256	0	249727456	372707488	168476608	195931696	194737568	0	232144928	222467728	156614688		+		0.736731	0.410372	1.81626	0.794512
O14893	GEMI2_HUMAN	GEMIN2	280	Homo sapiens	1:Experimental evidence at protein level	Gem-associated protein 2	0.9721	0.9982	1	2	2	2	0	1	1	0	0	0	0	1	1	0	0	0	0	1	1	0	0	0	0	0	0	0	0	0	0	0	0	0	0	0
O14908	GIPC1_HUMAN	GIPC1	333	Homo sapiens	1:Experimental evidence at protein level	PDZ domain-containing protein GIPC1	1	0.9989	4	4	4	4	1	0	1	0	0	2	1	0	1	0	0	2	1	0	1	0	0	2	0	0	0	0	0	14950223	0	0	0	0	0	0
O14910	LIN7A_HUMAN	LIN7A	233	Homo sapiens	1:Experimental evidence at protein level	Protein lin-7 homolog A	1	0.9988	8	14	11	36	2	2	1	1	3	5	2	2	0	1	2	4	3	4	3	4	9	13	80616416	30142156	33117404	151810032	621120260	1152808450	131142008	16425766	49535000	246955568	372497248	307244320		+	+	1.71675	0.046614	2.68306	1.94068
O14920	IKKB_HUMAN	IKBKB	756	Homo sapiens	1:Experimental evidence at protein level	Inhibitor of nuclear factor kappa-B kinase subunit beta	1	0.9988	6	8	8	9	0	0	3	0	0	5	0	0	3	0	0	5	0	0	3	1	0	5	0	0	8591499	0	0	22698494	0	0	16184664	0	0	9400488
O14924	RGS12_HUMAN	RGS12	1447	Homo sapiens	1:Experimental evidence at protein level	Regulator of G-protein signaling 12	0.98	0.9936	2	3	3	3	1	0	0	0	0	2	1	0	0	0	0	2	1	0	0	0	0	2	35136892	0	0	0	0	0	0	0	0	0	0	0
O14925	TIM23_HUMAN	TIMM23	209	Homo sapiens	1:Experimental evidence at protein level	Mitochondrial import inner membrane translocase subunit Tim23	0.9999	0.9987	2	3	3	3	1	0	0	1	0	1	1	0	0	1	0	1	1	0	0	1	0	1	0	0	0	433019360	0	27291014	0	0	0	0	0	0
O14929	HAT1_HUMAN	HAT1	419	Homo sapiens	1:Experimental evidence at protein level	Histone acetyltransferase type B catalytic subunit	1	0.999	8	27	27	27	6	6	1	5	2	7	6	6	1	5	2	7	6	6	1	5	2	7	230891744	1585610750	67401672	165132624	116215496	462304736	288531040	456351104	0	344897440	242728704	98927448		+		0.541617	0.495014	1.42962	0.502917
O14936	CSKP_HUMAN	CASK	926	Homo sapiens	1:Experimental evidence at protein level	Peripheral plasma membrane protein CASK	1	0.999	25	71	71	71	8	13	6	6	12	26	8	13	6	6	12	26	8	13	6	6	12	26	173087072	339759296	305785664	383295360	966175620	1205181060	191109664	338868672	16528639	308497216	357009088	273919744		+		0.827916	0.38082	1.6056	0.872199
O14949	QCR8_HUMAN	UQCRQ	82	Homo sapiens	1:Experimental evidence at protein level	Cytochrome b-c1 complex subunit 8	0.9999	0.9989	3	6	6	6	0	0	2	1	0	3	0	0	2	1	0	3	0	0	2	1	0	3	0	0	32928834	0	0	15995128	0	0	0	0	0	0
O14950	ML12B_HUMAN	MYL12B	172	Homo sapiens	1:Experimental evidence at protein level	Myosin regulatory light chain 12B	1	0.999	10	98	0	98	22	15	17	15	9	20	0	0	0	0	0	0	22	15	17	15	9	20	4690978800	4251742980	1695254140	2475408900	1383163390	1013171260	848404990	855185280	516352352	681449920	765833410	331612480	sp|P19105|ML12A_HUMAN	+		0.111682	0.762144	-0.371403	-0.391859
O14964	HGS_HUMAN	HGS	777	Homo sapiens	1:Experimental evidence at protein level	Hepatocyte growth factor-regulated tyrosine kinase substrate	1	0.9986	5	5	5	5	0	0	0	1	0	4	0	0	0	1	0	4	0	0	0	1	0	4	0	0	0	0	0	241816592	0	0	0	0	0	0
O14965	AURKA_HUMAN	AURKA	403	Homo sapiens	1:Experimental evidence at protein level	Aurora kinase A	1	0.999	10	26	24	26	0	3	0	1	5	17	0	3	0	1	4	16	0	3	0	1	5	17	0	287217824	0	89060584	373935232	2595056900	0	273010016	0	0	243629520	399732448
O14966	RAB7L_HUMAN	RAB29	203	Homo sapiens	1:Experimental evidence at protein level	Ras-related protein Rab-7L1	0.9808	0.9988	2	7	3	7	2	1	1	2	0	1	0	1	1	1	0	0	2	1	1	2	0	1	78635408	0	0	114503168	0	0	78635408	0	0	114503168	0	0
O14972	VP26C_HUMAN	VPS26C	297	Homo sapiens	1:Experimental evidence at protein level	Vacuolar protein sorting-associated protein 26C	1	0.9985	2	4	4	4	0	0	0	0	0	4	0	0	0	0	0	4	0	0	0	0	0	4	0	0	0	0	0	101086792	0	0	0	0	0	0
O14974	MYPT1_HUMAN	PPP1R12A	1030	Homo sapiens	1:Experimental evidence at protein level	Protein phosphatase 1 regulatory subunit 12A	1	0.999	31	102	102	102	9	10	9	27	13	34	9	10	9	27	13	34	9	10	9	27	13	34	33835520	616181380	286209280	2961661950	2087518210	3746752000	77851808	287087296	159258816	426137792	588720770	644386370		+		1.78333	0.0830373	1.83506	1.70914
O14975	S27A2_HUMAN	SLC27A2	620	Homo sapiens	1:Experimental evidence at protein level	Long-chain fatty acid transport protein 2	0.9962	0.9988	2	2	2	2	0	0	0	0	0	2	0	0	0	0	0	2	0	0	0	0	0	2	0	0	0	0	0	0	0	0	0	0	0	0
O14976	GAK_HUMAN	GAK	1311	Homo sapiens	1:Experimental evidence at protein level	Cyclin-G-associated kinase	1	0.999	20	29	29	29	0	0	0	4	0	25	0	0	0	4	0	25	0	0	0	4	0	25	0	0	0	316467488	0	1201290370	0	0	0	397925056	0	314877600
O14979	HNRDL_HUMAN	HNRNPDL	420	Homo sapiens	1:Experimental evidence at protein level	Heterogeneous nuclear ribonucleoprotein D-like	1	0.999	9	25	25	37	6	2	8	3	1	5	6	2	8	3	1	5	6	3	11	4	4	9	686774020	40336544	397400832	264262272	0	214991840	174886912	44515984	558771460	254331952	0	169713408		+		0.205039	0.711148	-0.450127	-0.245523
O14980	XPO1_HUMAN	XPO1	1071	Homo sapiens	1:Experimental evidence at protein level	Exportin-1	1	0.999	20	52	52	52	3	5	12	4	3	25	3	5	12	4	3	25	3	5	12	4	3	25	78815112	42849264	112100752	187452608	97496552	531135648	25082526	20952650	157720064	54246700	304394656	106368384		+		0.852434	0.382641	1.46843	0.874585
O15013	ARHGA_HUMAN	ARHGEF10	1369	Homo sapiens	1:Experimental evidence at protein level	Rho guanine nucleotide exchange factor 10	1	0.999	9	11	11	11	0	1	0	2	1	7	0	1	0	2	1	7	0	1	0	2	1	7	0	0	0	42939856	0	91931336	0	0	0	0	0	0
O15014	ZN609_HUMAN	ZNF609	1411	Homo sapiens	1:Experimental evidence at protein level	Zinc finger protein 609	1	0.999	4	7	6	7	1	2	0	1	2	1	0	2	0	1	2	1	1	2	0	1	2	1	0	64969524	0	0	896115580	65589776	0	0	0	0	309858976	163353040
O15015	ZN646_HUMAN	ZNF646	1832	Homo sapiens	1:Experimental evidence at protein level	Zinc finger protein 646	0.9106	0.9968	1	1	1	1	0	0	1	0	0	0	0	0	1	0	0	0	0	0	1	0	0	0	0	0	0	0	0	0	0	0	0	0	0	0
O15021	MAST4_HUMAN	MAST4	2623	Homo sapiens	1:Experimental evidence at protein level	Microtubule-associated serine/threonine-protein kinase 4	1	0.999	16	21	19	30	2	1	1	2	2	13	2	1	1	2	2	11	4	2	2	5	3	14	0	0	0	0	0	117026600	0	0	0	0	0	0
O15027	SC16A_HUMAN	SEC16A	2357	Homo sapiens	1:Experimental evidence at protein level	Protein transport protein Sec16A	1	0.999	21	38	38	38	0	0	3	16	2	17	0	0	3	16	2	17	0	0	3	16	2	17	0	0	8771902	530449024	73133120	877113980	0	0	0	194800000	96335712	0
O15037	KHNYN_HUMAN	KHNYN	678	Homo sapiens	1:Experimental evidence at protein level	Protein KHNYN	0.966	0.9988	1	1	1	1	0	0	0	0	0	1	0	0	0	0	0	1	0	0	0	0	0	1	0	0	0	0	0	5310155	0	0	0	0	0	0
O15040	TCPR2_HUMAN	TECPR2	1411	Homo sapiens	1:Experimental evidence at protein level	Tectonin beta-propeller repeat-containing protein 2	1	0.999	10	18	18	18	0	0	0	2	3	13	0	0	0	2	3	13	0	0	0	2	3	13	0	0	0	0	21011144	425033600	0	0	0	0	27149614	85638592
O15042	SR140_HUMAN	U2SURP	1029	Homo sapiens	1:Experimental evidence at protein level	U2 snRNP-associated SURP motif-containing protein	1	0.999	57	554	543	554	108	108	71	113	99	55	105	108	67	111	98	54	108	108	71	113	99	55	43497214000	38391271000	7073852900	59868230000	54828380000	8246412300	4346452500	4219758080	878790400	5254856700	5924254200	985148610		+		0.399078	0.571399	0.309369	0.189733
O15047	SET1A_HUMAN	SETD1A	1707	Homo sapiens	1:Experimental evidence at protein level	Histone-lysine N-methyltransferase SETD1A	0.9992	0.999	3	2	2	3	0	2	0	0	0	0	0	2	0	0	0	0	0	2	1	0	0	0	0	0	0	0	0	0	0	0	0	0	0	0
O15056	SYNJ2_HUMAN	SYNJ2	1496	Homo sapiens	1:Experimental evidence at protein level	Synaptojanin-2	1	0.999	43	115	114	115	0	0	0	19	11	85	0	0	0	19	11	84	0	0	0	19	11	85	0	0	0	1401913730	1067774020	12759387100	0	0	0	346286080	329654464	1074802820		+	+	2.71985	0.00811111	4.24009	3.5241
O15063	GRRE1_HUMAN	GARRE1	1070	Homo sapiens	1:Experimental evidence at protein level	Granule associated Rac and RHOG effector protein 1	1	0.999	15	33	33	33	0	1	0	3	3	26	0	1	0	3	3	26	0	1	0	3	3	26	0	0	0	212446608	0	2203185660	0	0	0	225970528	0	349649376
O15066	KIF3B_HUMAN	KIF3B	747	Homo sapiens	1:Experimental evidence at protein level	Kinesin-like protein KIF3B	1	0.999	11	17	15	22	2	4	0	3	5	3	2	4	0	2	4	3	4	4	0	6	5	3	69405384	370430816	0	184695552	30759080	16274534	89434072	152037856	0	121816000	30759080	16274534		+		0.172214	0.748694	-0.623891	-0.347918
O15067	PUR4_HUMAN	PFAS	1338	Homo sapiens	1:Experimental evidence at protein level	Phosphoribosylformylglycinamidine synthase	1	0.999	17	33	33	33	2	0	9	3	0	19	2	0	9	3	0	19	2	0	9	3	0	19	0	0	91739840	0	0	1377609220	0	0	85230048	0	0	272210592
O15075	DCLK1_HUMAN	DCLK1	740	Homo sapiens	1:Experimental evidence at protein level	Serine/threonine-protein kinase DCLK1	1	0.999	21	93	77	93	23	19	9	21	13	8	18	17	7	17	11	7	23	19	9	21	13	8	1815039230	2739371010	69899472	3987801090	3934575620	398254080	546617980	908180220	37591992	838203140	1024675710	162323952		+		0.529866	0.516743	0.967088	0.448701
O15084	ANR28_HUMAN	ANKRD28	1053	Homo sapiens	1:Experimental evidence at protein level	Serine/threonine-protein phosphatase 6 regulatory ankyrin repeat subunit A	1	0.999	9	19	19	19	0	0	5	5	0	9	0	0	5	5	0	9	0	0	5	5	0	9	0	0	0	146558016	0	303534016	0	0	0	146564992	0	135483936
O15085	ARHGB_HUMAN	ARHGEF11	1522	Homo sapiens	1:Experimental evidence at protein level	Rho guanine nucleotide exchange factor 11	1	0.9989	4	7	7	7	0	0	0	0	1	6	0	0	0	0	1	6	0	0	0	0	1	6	0	0	0	0	0	12830321	0	0	0	0	0	0
O15090	ZN536_HUMAN	ZNF536	1300	Homo sapiens	1:Experimental evidence at protein level	Zinc finger protein 536	1	0.9989	14	26	23	32	0	0	0	8	1	17	0	0	0	7	1	15	2	0	2	10	1	17	0	0	0	177753920	135903872	236208640	0	0	0	85937664	173789104	89588656		+	+	2.70163	0.0101647	2.73271	2.85131
O15111	IKKA_HUMAN	CHUK	745	Homo sapiens	1:Experimental evidence at protein level	Inhibitor of nuclear factor kappa-B kinase subunit alpha	1	0.999	9	13	12	13	0	0	4	1	1	7	0	0	4	0	1	7	0	0	4	1	1	7	0	0	33419580	0	0	81738936	0	0	21360060	0	0	81738936
O15116	LSM1_HUMAN	LSM1	133	Homo sapiens	1:Experimental evidence at protein level	U6 snRNA-associated Sm-like protein LSm1	0.9991	0.999	2	6	6	6	1	1	1	0	0	3	1	1	1	0	0	3	1	1	1	0	0	3	11021394	34553828	0	0	0	3690314	11021394	34553828	0	0	0	0
O15118	NPC1_HUMAN	NPC1	1278	Homo sapiens	1:Experimental evidence at protein level	NPC intracellular cholesterol transporter 1	1	0.999	5	6	6	6	0	0	0	0	0	6	0	0	0	0	0	6	0	0	0	0	0	6	0	0	0	0	0	699658880	0	0	0	0	0	0
O15119	TBX3_HUMAN	TBX3	743	Homo sapiens	1:Experimental evidence at protein level	T-box transcription factor TBX3	0.8943	0.9961	1	1	1	1	0	0	0	0	0	1	0	0	0	0	0	1	0	0	0	0	0	1	0	0	0	0	0	0	0	0	0	0	0	0
O15126	SCAM1_HUMAN	SCAMP1	338	Homo sapiens	1:Experimental evidence at protein level	Secretory carrier-associated membrane protein 1	1	0.999	5	12	12	12	0	0	0	2	1	9	0	0	0	2	1	9	0	0	0	2	1	9	0	0	0	0	0	1116108420	0	0	0	0	0	0
O15131	IMA6_HUMAN	KPNA5	539	Homo sapiens	1:Experimental evidence at protein level	Importin subunit alpha-6	0.9665	0.9936	9	1	1	36	1	0	0	0	0	0	1	0	0	0	0	0	4	5	13	1	2	11	0	0	0	0	0	0	0	0	0	0	0	0
O15143	ARC1B_HUMAN	ARPC1B	372	Homo sapiens	1:Experimental evidence at protein level	Actin-related protein 2/3 complex subunit 1B	1	0.999	7	24	24	24	3	3	0	4	4	10	3	3	0	4	4	10	3	3	0	4	4	10	0	103650112	0	128235376	214295536	722684160	0	57216948	0	121496888	154665024	215311040		+	+	2.08345	0.0270361	2.56591	2.23919
O15144	ARPC2_HUMAN	ARPC2	300	Homo sapiens	1:Experimental evidence at protein level	Actin-related protein 2/3 complex subunit 2	1	0.999	11	37	37	37	1	8	1	5	6	16	1	8	1	5	6	16	1	8	1	5	6	16	60260336	439926688	0	536440064	642148610	2277560320	102507768	117295432	0	180671856	214958000	408537600		+		1.19848	0.191784	2.3775	1.36994
O15145	ARPC3_HUMAN	ARPC3	178	Homo sapiens	1:Experimental evidence at protein level	Actin-related protein 2/3 complex subunit 3	1	0.999	6	20	20	20	1	2	1	2	2	12	1	2	1	2	2	12	1	2	1	2	2	12	17580476	298310752	17004086	0	168444880	3747391230	21313590	157747552	27368700	0	204213184	1156338940		+		1.04847	0.254038	2.46008	1.22319
O15155	BET1_HUMAN	BET1	118	Homo sapiens	1:Experimental evidence at protein level	BET1 homolog	0.9692	0.9989	1	3	3	3	0	0	1	0	0	2	0	0	1	0	0	2	0	0	1	0	0	2	0	0	4263450	0	0	152478544	0	0	4263450	0	0	152478544
O15160	RPAC1_HUMAN	POLR1C	346	Homo sapiens	1:Experimental evidence at protein level	DNA-directed RNA polymerases I and III subunit RPAC1	1	0.999	9	56	56	56	4	8	15	6	5	18	4	8	15	6	5	18	4	8	15	6	5	18	391808064	280316672	430426336	869444930	468211072	811610940	169795552	216733088	81089664	279363264	465528640	237536768		+		1.32144	0.297937	1.12395	1.1051
O15164	TIF1A_HUMAN	TRIM24	1050	Homo sapiens	1:Experimental evidence at protein level	Transcription intermediary factor 1-alpha	1	0.999	14	22	18	22	0	0	0	2	1	19	0	0	0	2	1	15	0	0	0	2	1	19	0	0	0	46431136	0	706871870	0	0	0	22943610	0	254534800
O15169	AXIN1_HUMAN	AXIN1	862	Homo sapiens	1:Experimental evidence at protein level	Axin-1	0.9755	0.9989	1	1	1	1	0	1	0	0	0	0	0	1	0	0	0	0	0	1	0	0	0	0	0	14043820	0	0	0	0	0	0	0	0	0	0
O15173	PGRC2_HUMAN	PGRMC2	223	Homo sapiens	1:Experimental evidence at protein level	Membrane-associated progesterone receptor component 2	1	0.999	7	41	41	41	6	5	13	4	4	9	6	5	13	4	4	9	6	5	13	4	4	9	450615488	1033761020	430081728	443595520	1020236030	555327100	208429088	337950624	139572944	233792000	451259712	275689536		+		0.788128	0.480722	0.521613	0.539913
O15197	EPHB6_HUMAN	EPHB6	1021	Homo sapiens	1:Experimental evidence at protein level	Ephrin type-B receptor 6	0.7121	0.9868	1	5	5	5	1	0	2	1	1	0	1	0	2	1	1	0	1	0	2	1	1	0	0	0	0	0	873575170	0	0	0	0	0	0	0
O15198	SMAD9_HUMAN	SMAD9	467	Homo sapiens	1:Experimental evidence at protein level	Mothers against decapentaplegic homolog 9	1	0.999	4	17	3	18	1	3	3	2	3	5	0	0	0	0	0	3	1	3	3	2	3	6	156719744	478856768	92989144	268600352	565138300	322268192	156719744	401640448	92989144	268600352	479715744	198181264		+		0.718855	0.474376	0.708412	0.579682
O15211	RGL2_HUMAN	RGL2	777	Homo sapiens	1:Experimental evidence at protein level	Ral guanine nucleotide dissociation stimulator-like 2	1	0.999	7	11	11	11	0	0	0	0	0	11	0	0	0	0	0	11	0	0	0	0	0	11	0	0	0	0	0	197151392	0	0	0	0	0	0
O15212	PFD6_HUMAN	PFDN6	129	Homo sapiens	1:Experimental evidence at protein level	Prefoldin subunit 6	1	0.999	7	32	32	32	2	5	3	4	1	17	2	5	3	4	1	17	2	5	3	4	1	17	0	472447840	120941808	692976000	311659616	8535673300	0	212824576	100364416	469958208	338721728	2280768260		+		1.48253	0.0650448	3.15992	1.79807
O15213	WDR46_HUMAN	WDR46	610	Homo sapiens	1:Experimental evidence at protein level	WD repeat-containing protein 46	1	0.999	12	32	32	32	5	4	15	2	2	4	5	4	15	2	2	4	5	4	15	2	2	4	217787008	270267552	1251320190	271117024	45862876	62773384	137254272	104539248	224484192	183135760	49787596	82101432		+		0.0786536	0.830725	-0.701753	-0.61812
O15226	NKRF_HUMAN	NKRF	690	Homo sapiens	1:Experimental evidence at protein level	NF-kappa-B-repressing factor	1	0.999	39	193	193	193	34	16	65	24	25	29	34	16	65	24	25	29	34	16	65	24	25	29	7281067500	6551916500	8698240000	3912187900	15101761500	3967212800	1407684860	1405651710	3350596610	1898841600	3022263040	2518278140		+		0.636732	0.532281	0.374735	0.390063
O15228	GNPAT_HUMAN	GNPAT	680	Homo sapiens	1:Experimental evidence at protein level	Dihydroxyacetone phosphate acyltransferase	1	0.9989	15	29	29	29	8	7	2	7	2	3	8	7	2	7	2	3	8	7	2	7	2	3	709887360	142330720	173031728	229158816	319907456	115291712	180995216	0	63524644	233280368	390835104	215510576		+		1.59599	0.168974	1.45927	1.41927
O15230	LAMA5_HUMAN	LAMA5	3695	Homo sapiens	1:Experimental evidence at protein level	Laminin subunit alpha-5	0.9915	0.9882	3	4	4	4	0	0	1	0	1	2	0	0	1	0	1	2	0	0	1	0	1	2	0	0	0	0	0	0	0	0	0	0	0	0
O15231	ZN185_HUMAN	ZNF185	689	Homo sapiens	1:Experimental evidence at protein level	Zinc finger protein 185	1	0.999	4	6	6	6	0	0	0	0	0	6	0	0	0	0	0	6	0	0	0	0	0	6	0	0	0	0	0	216820448	0	0	0	0	0	0
O15234	CASC3_HUMAN	CASC3	703	Homo sapiens	1:Experimental evidence at protein level	Protein CASC3	1	0.9988	5	6	6	6	1	2	1	1	0	1	1	2	1	1	0	1	1	2	1	1	0	1	20810118	215633984	43952636	45085472	0	5.59307e+06	20810118	0	0	45085472	0	0
O15235	RT12_HUMAN	MRPS12	138	Homo sapiens	1:Experimental evidence at protein level	Small ribosomal subunit protein uS12m	1	0.999	4	34	34	34	8	4	5	6	4	7	8	4	5	6	4	7	8	4	5	6	4	7	1298506880	409030976	2111267070	1426559870	1717510140	3149740290	497817440	452199456	1020920130	905584700	910713410	1198413060		+		1.12622	0.415202	0.701509	0.784735
O15258	RER1_HUMAN	RER1	196	Homo sapiens	1:Experimental evidence at protein level	Protein RER1	0.9987	0.9989	2	6	6	6	1	1	0	2	1	1	1	1	0	2	1	1	1	1	0	2	1	1	0	0	0	0	0	0	0	0	0	0	0	0
O15259	NPHP1_HUMAN	NPHP1	732	Homo sapiens	1:Experimental evidence at protein level	Nephrocystin-1	1	0.9982	3	3	3	3	0	0	0	0	0	3	0	0	0	0	0	3	0	0	0	0	0	3	0	0	0	0	0	19866078	0	0	0	0	0	0
O15260	SURF4_HUMAN	SURF4	269	Homo sapiens	1:Experimental evidence at protein level	Surfeit locus protein 4	1	0.999	5	31	31	31	4	6	6	3	3	9	4	6	6	3	3	9	4	6	6	3	3	9	589034050	827655040	117664856	0	849872700	538040190	334434688	478880096	119357560	0	426576384	308950528		+		0.165128	0.755428	-0.645309	-0.36901
O15264	MK13_HUMAN	MAPK13	365	Homo sapiens	1:Experimental evidence at protein level	Mitogen-activated protein kinase 13	1	0.9987	6	5	5	12	0	1	0	0	0	4	0	1	0	0	0	4	2	2	2	1	1	4	0	0	0	0	0	18583112	0	0	0	0	0	0
O15269	SPTC1_HUMAN	SPTLC1	473	Homo sapiens	1:Experimental evidence at protein level	Serine palmitoyltransferase 1	1	0.9989	6	11	11	11	3	1	0	1	0	6	3	1	0	1	0	6	3	1	0	1	0	6	147045904	0	0	0	0	151558496	0	0	0	0	0	0
O15270	SPTC2_HUMAN	SPTLC2	562	Homo sapiens	1:Experimental evidence at protein level	Serine palmitoyltransferase 2	0.8655	0.9949	1	1	1	1	0	0	0	0	0	1	0	0	0	0	0	1	0	0	0	0	0	1	0	0	0	0	0	0	0	0	0	0	0	0
O15287	FANCG_HUMAN	FANCG	622	Homo sapiens	1:Experimental evidence at protein level	Fanconi anemia group G protein	0.9932	0.9989	2	2	2	2	0	0	0	0	0	2	0	0	0	0	0	2	0	0	0	0	0	2	0	0	0	0	0	40514352	0	0	0	0	0	0
O15294	OGT1_HUMAN	OGT	1046	Homo sapiens	1:Experimental evidence at protein level	UDP-N-acetylglucosamine--peptide N-acetylglucosaminyltransferase 110 kDa subunit	1	0.999	22	49	49	49	0	1	6	10	4	28	0	1	6	10	4	28	0	1	6	10	4	28	0	29586854	57524984	81434992	23016908	907801540	0	0	37848528	0	0	479801888
O15305	PMM2_HUMAN	PMM2	246	Homo sapiens	1:Experimental evidence at protein level	Phosphomannomutase 2	0.968	0.9985	2	2	2	2	0	0	1	1	0	0	0	0	1	1	0	0	0	0	1	1	0	0	0	0	68486752	0	0	0	0	0	0	0	0	0
O15318	RPC7_HUMAN	POLR3G	223	Homo sapiens	1:Experimental evidence at protein level	DNA-directed RNA polymerase III subunit RPC7	1	0.9989	4	10	10	10	2	1	3	0	0	4	2	1	3	0	0	4	2	1	3	0	0	4	0	6.82296e+06	0	0	0	0	0	0	0	0	0	0
O15344	TRI18_HUMAN	MID1	667	Homo sapiens	1:Experimental evidence at protein level	E3 ubiquitin-protein ligase Midline-1	1	0.999	9	25	22	25	1	3	2	1	4	14	1	3	2	1	4	11	1	3	2	1	4	14	0	0	0	0	261210528	917889660	0	0	0	0	170671440	216832112
O15347	HMGB3_HUMAN	HMGB3	200	Homo sapiens	1:Experimental evidence at protein level	High mobility group protein B3	1	0.999	21	236	236	245	51	43	32	52	37	21	51	43	32	52	37	21	54	45	32	56	37	21	73985327000	26697461800	8704557100	67176178000	31558578200	3758025220	12595855400	11000733700	3769719040	14302837800	11145942000	2347089660		+		0.251195	0.654206	-0.160437	-0.1081
O15355	PPM1G_HUMAN	PPM1G	546	Homo sapiens	1:Experimental evidence at protein level	Protein phosphatase 1G	1	0.999	17	154	154	154	32	29	34	24	25	10	32	29	34	24	25	10	32	29	34	24	25	10	7976605700	8633046000	1954881020	7375587300	7344978400	947474940	1003819520	1231752320	378121088	1016530500	1256210940	270512128		+		0.249974	0.653698	-0.145545	-0.106241
O15357	SHIP2_HUMAN	INPPL1	1258	Homo sapiens	1:Experimental evidence at protein level	Phosphatidylinositol 3,4,5-trisphosphate 5-phosphatase 2	1	0.999	25	38	37	38	0	7	0	1	6	24	0	7	0	1	6	23	0	7	0	1	6	24	0	161279056	0	63338652	280759296	1539168380	0	86555480	0	75367560	235635984	112635944		+		1.1691	0.239122	1.94072	1.26006
O15360	FANCA_HUMAN	FANCA	1455	Homo sapiens	1:Experimental evidence at protein level	Fanconi anemia group A protein	0.9996	0.9985	3	3	3	3	0	0	0	0	0	3	0	0	0	0	0	3	0	0	0	0	0	3	0	0	0	0	0	138923376	0	0	0	0	0	0
O15371	EIF3D_HUMAN	EIF3D	548	Homo sapiens	1:Experimental evidence at protein level	Eukaryotic translation initiation factor 3 subunit D	1	0.999	21	162	162	162	32	31	21	35	21	22	32	31	21	35	21	22	32	31	21	35	21	22	11743949800	9416353800	1993918340	14565453800	12939899900	5247225900	1923180540	2637872640	706628350	2513493500	2541693440	1210720130		+		0.514227	0.549234	0.369819	0.315182
O15372	EIF3H_HUMAN	EIF3H	352	Homo sapiens	1:Experimental evidence at protein level	Eukaryotic translation initiation factor 3 subunit H	1	0.999	17	106	106	106	17	19	17	20	11	22	17	19	17	20	11	22	17	19	17	20	11	22	1305521280	2052885630	511578816	2337552380	2305272060	2708547840	334043360	781740480	197339104	923650820	1194796030	703327360		+		1.2885	0.273636	1.30428	1.16531
O15379	HDAC3_HUMAN	HDAC3	428	Homo sapiens	1:Experimental evidence at protein level	Histone deacetylase 3	1	0.9988	4	3	3	17	0	0	1	1	0	1	0	0	1	1	0	1	2	0	8	2	1	4	0	0	0	0	0	355226144	0	0	0	0	0	0
O15381	NVL_HUMAN	NVL	856	Homo sapiens	1:Experimental evidence at protein level	Nuclear valosin-containing protein-like	1	0.999	32	117	117	117	27	30	2	31	25	2	27	30	2	31	25	2	27	30	2	31	25	2	2388317440	2173664000	0	3101062660	2865266940	71452168	249833552	312253792	0	388252352	330905088	109031104		+		0.655363	0.441295	1.71883	0.68274
O15382	BCAT2_HUMAN	BCAT2	392	Homo sapiens	1:Experimental evidence at protein level	Branched-chain-amino-acid aminotransferase, mitochondrial	0.8139	0.9925	1	1	1	1	0	0	0	0	0	1	0	0	0	0	0	1	0	0	0	0	0	1	0	0	0	0	0	0	0	0	0	0	0	0
O15392	BIRC5_HUMAN	BIRC5	142	Homo sapiens	1:Experimental evidence at protein level	Baculoviral IAP repeat-containing protein 5	0.9964	0.998	2	4	4	4	1	1	1	0	0	1	1	1	1	0	0	1	1	1	1	0	0	1	25111958	0	2.56381e+06	0	0	12043872	25111958	0	2.56381e+06	0	0	12043872
O15397	IPO8_HUMAN	IPO8	1037	Homo sapiens	1:Experimental evidence at protein level	Importin-8	1	0.999	4	8	8	8	0	1	1	1	1	4	0	1	1	1	1	4	0	1	1	1	1	4	0	6763231	0	40478704	19228484	74670256	0	6763231	0	40478704	19228484	66270616		+		1.52267	0.126155	1.90906	1.54684
O15440	MRP5_HUMAN	ABCC5	1437	Homo sapiens	1:Experimental evidence at protein level	ATP-binding cassette sub-family C member 5	0.7405	0.9885	1	1	1	1	0	0	0	1	0	0	0	0	0	1	0	0	0	0	0	1	0	0	0	0	0	135180816	0	0	0	0	0	0	0	0
O15446	RPA34_HUMAN	POLR1G	510	Homo sapiens	1:Experimental evidence at protein level	DNA-directed RNA polymerase I subunit RPA34	1	0.999	16	87	87	87	18	17	7	19	23	3	18	17	7	19	23	3	18	17	7	19	23	3	2673415680	1883384060	212606848	4617703400	6587544600	77279056	475610016	561658560	127585376	1032828540	1227994750	48739144		+		0.360943	0.576623	0.286327	0.132794
O15455	TLR3_HUMAN	TLR3	904	Homo sapiens	1:Experimental evidence at protein level	Toll-like receptor 3	0.8762	0.9908	2	4	4	4	0	0	1	0	2	1	0	0	1	0	2	1	0	0	1	0	2	1	0	0	24430452	0	393286688	0	0	0	24430452	0	393286688	0
O15498	YKT6_HUMAN	YKT6	198	Homo sapiens	1:Experimental evidence at protein level	Synaptobrevin homolog YKT6	1	0.999	5	8	8	8	0	0	0	0	0	8	0	0	0	0	0	8	0	0	0	0	0	8	0	0	0	0	0	398725728	0	0	0	0	0	0
O15504	NUP42_HUMAN	NUP42	423	Homo sapiens	1:Experimental evidence at protein level	Nucleoporin NUP42	1	0.999	8	12	12	12	1	0	0	1	1	9	1	0	0	1	1	9	1	0	0	1	1	9	28465046	0	0	0	0	142447456	31691842	0	0	0	0	70815392
O15511	ARPC5_HUMAN	ARPC5	151	Homo sapiens	1:Experimental evidence at protein level	Actin-related protein 2/3 complex subunit 5	1	0.999	2	14	14	14	1	1	1	4	2	5	1	1	1	4	2	5	1	1	1	4	2	5	0	0	0	125900040	0	277175680	0	0	0	125900040	0	277175680
O15514	RPB4_HUMAN	POLR2D	142	Homo sapiens	1:Experimental evidence at protein level	DNA-directed RNA polymerase II subunit RPB4	1	0.999	3	6	6	6	0	0	3	0	0	3	0	0	3	0	0	3	0	0	3	0	0	3	0	0	0	0	0	0	0	0	0	0	0	0
O15525	MAFG_HUMAN	MAFG	162	Homo sapiens	1:Experimental evidence at protein level	Transcription factor MafG	1	0.9977	3	5	2	5	2	1	0	1	0	1	1	0	0	1	0	0	2	1	0	1	0	1	54649236	0	0	42400528	0	0	0	0	0	0	0	0
O15533	TPSN_HUMAN	TAPBP	448	Homo sapiens	1:Experimental evidence at protein level	Tapasin	0.995	0.9975	2	4	4	4	0	1	1	0	0	2	0	1	1	0	0	2	0	1	1	0	0	2	0	0	0	0	0	0	0	0	0	0	0	0
O15541	R113A_HUMAN	RNF113A	343	Homo sapiens	1:Experimental evidence at protein level	E3 ubiquitin-protein ligase RNF113A	1	0.999	7	25	25	25	5	5	1	7	5	2	5	5	1	7	5	2	5	5	1	7	5	2	210168800	1429451140	0	1241465090	2306924540	49089012	238147600	708372160	0	342890528	743109820	55624008		+		0.464346	0.542941	0.884327	0.348586
O43143	DHX15_HUMAN	DHX15	795	Homo sapiens	1:Experimental evidence at protein level	ATP-dependent RNA helicase DHX15	1	0.999	45	595	562	595	104	120	133	76	88	74	99	110	125	72	84	72	104	120	133	76	88	74	29119868900	53214835000	17427046400	24980402200	46047273000	8965686300	2128163460	4237114370	1369557250	1910454910	3770209790	987716800		+		0.199106	0.698202	-0.265223	-0.215255
O43148	MCES_HUMAN	RNMT	476	Homo sapiens	1:Experimental evidence at protein level	mRNA cap guanine-N7 methyltransferase	1	0.999	11	28	28	28	3	9	1	3	5	7	3	9	1	3	5	7	3	9	1	3	5	7	231543424	716562370	0	281699232	442798528	320440800	111287176	188597120	0	135169952	365268288	84334808		+		0.708854	0.441616	1.1544	0.678531
O43150	ASAP2_HUMAN	ASAP2	1006	Homo sapiens	1:Experimental evidence at protein level	Arf-GAP with SH3 domain, ANK repeat and PH domain-containing protein 2	1	0.999	6	9	9	12	2	0	0	1	1	5	2	0	0	1	1	5	2	1	0	2	1	6	367065760	0	0	0	0	118127584	0	0	0	0	0	0
O43157	PLXB1_HUMAN	PLXNB1	2135	Homo sapiens	1:Experimental evidence at protein level	Plexin-B1	1	0.999	16	29	29	29	1	2	11	2	1	12	1	2	11	2	1	12	1	2	11	2	1	12	0	88642792	261175216	0	0	157715296	0	0	132890816	0	0	38893664
O43159	RRP8_HUMAN	RRP8	456	Homo sapiens	1:Experimental evidence at protein level	Ribosomal RNA-processing protein 8	1	0.999	18	110	110	110	27	12	16	25	22	8	27	12	16	25	22	8	27	12	16	25	22	8	2519970560	1245266820	1580858110	5056511000	5191411700	651721020	1083012860	1391052290	297821152	2036794500	1197576960	177049824		+		0.296355	0.615319	-0.0183671	-0.0103611
O43164	PJA2_HUMAN	PJA2	708	Homo sapiens	1:Experimental evidence at protein level	E3 ubiquitin-protein ligase Praja-2	1	0.999	2	4	4	4	0	1	0	0	0	3	0	1	0	0	0	3	0	1	0	0	0	3	0	4900466	0	0	0	97755440	0	4900466	0	0	0	56339852
O43166	SI1L1_HUMAN	SIPA1L1	1804	Homo sapiens	1:Experimental evidence at protein level	Signal-induced proliferation-associated 1-like protein 1	1	0.9964	5	5	5	5	0	0	0	1	1	3	0	0	0	1	1	3	0	0	0	1	1	3	0	0	0	318068480	0	371649792	0	0	0	0	0	0
O43167	ZBT24_HUMAN	ZBTB24	697	Homo sapiens	1:Experimental evidence at protein level	Zinc finger and BTB domain-containing protein 24	1	0.999	4	12	12	12	2	3	3	0	2	2	2	3	3	0	2	2	2	3	3	0	2	2	104879944	20045576	46422580	0	0	0	104879944	0	46422580	0	0	0
O43169	CYB5B_HUMAN	CYB5B	150	Homo sapiens	1:Experimental evidence at protein level	Cytochrome b5 type B	0.999	0.999	2	3	3	3	0	1	0	1	1	0	0	1	0	1	1	0	0	1	0	1	1	0	0	94996224	0	0	117461632	0	0	94996224	0	0	117461632	0
O43172	PRP4_HUMAN	PRPF4	522	Homo sapiens	1:Experimental evidence at protein level	U4/U6 small nuclear ribonucleoprotein Prp4	1	0.999	19	108	108	108	20	15	27	22	10	14	20	15	27	22	10	14	20	15	27	22	10	14	1753780990	1590368510	1960408060	3471902460	1670344320	1771081860	260642448	277646400	232509344	435515200	428081504	278995552		+		1.44514	0.421089	0.542747	0.750591
O43175	SERA_HUMAN	PHGDH	533	Homo sapiens	1:Experimental evidence at protein level	D-3-phosphoglycerate dehydrogenase	1	0.999	11	61	61	61	7	4	10	8	7	25	7	4	10	8	7	25	7	4	10	8	7	25	223739872	372632896	785391490	1554809340	1720968190	8667825200	153748624	183919744	236688976	377323808	545758460	1669121150		+		1.62502	0.106463	1.89415	1.61934
O43181	NDUS4_HUMAN	NDUFS4	175	Homo sapiens	1:Experimental evidence at protein level	NADH dehydrogenase [ubiquinone] iron-sulfur protein 4, mitochondrial	1	0.999	4	8	8	8	0	1	2	0	2	3	0	1	2	0	2	3	0	1	2	0	2	3	0	0	101645080	0	128620848	105881744	0	0	0	0	128620848	105881744
O43189	PHF1_HUMAN	PHF1	567	Homo sapiens	1:Experimental evidence at protein level	PHD finger protein 1	0.9069	0.9966	1	1	1	1	0	0	1	0	0	0	0	0	1	0	0	0	0	0	1	0	0	0	0	0	0	0	0	0	0	0	0	0	0	0
O43236	SEPT4_HUMAN	SEPTIN4	478	Homo sapiens	1:Experimental evidence at protein level	Septin-4	0.8356	0.9937	2	1	0	2	0	0	0	0	0	1	0	0	0	0	0	0	0	0	0	1	0	1	0	0	0	0	0	0	0	0	0	0	0	0
O43237	DC1L2_HUMAN	DYNC1LI2	492	Homo sapiens	1:Experimental evidence at protein level	Cytoplasmic dynein 1 light intermediate chain 2	1	0.999	14	30	30	30	0	0	0	7	1	22	0	0	0	7	1	22	0	0	0	7	1	22	0	0	0	830424320	112968240	3625536770	0	0	0	412959264	112968240	1099664640		+	+	1.87157	0.0243975	3.4809	2.29152
O43242	PSMD3_HUMAN	PSMD3	534	Homo sapiens	1:Experimental evidence at protein level	26S proteasome non-ATPase regulatory subunit 3	1	0.999	14	33	33	33	2	1	13	1	4	12	2	1	13	1	4	12	2	1	13	1	4	12	17447432	0	533545216	120351112	114546384	1037453950	0	0	182291280	141198592	0	346302368
O43251	RFOX2_HUMAN	RBFOX2	390	Homo sapiens	1:Experimental evidence at protein level	RNA binding protein fox-1 homolog 2	1	0.999	4	4	1	4	1	0	0	0	0	3	0	0	0	0	0	1	1	0	0	0	0	3	8477586	0	0	0	0	34447556	0	0	0	0	0	0
O43252	PAPS1_HUMAN	PAPSS1	624	Homo sapiens	1:Experimental evidence at protein level	Bifunctional 3'-phosphoadenosine 5'-phosphosulfate synthase 1	1	0.999	10	23	23	23	3	6	0	7	3	4	3	6	0	7	3	4	3	6	0	7	3	4	94573328	443514528	0	216678304	386056704	17298802	91136504	201133600	0	147211856	143361424	22212652		+		0.382387	0.569793	0.344471	0.172594
O43264	ZW10_HUMAN	ZW10	779	Homo sapiens	1:Experimental evidence at protein level	Centromere/kinetochore protein zw10 homolog	1	0.999	6	10	10	10	0	0	2	2	0	6	0	0	2	2	0	6	0	0	2	2	0	6	0	0	31566720	0	0	53719240	0	0	18709090	0	0	31643290
O43290	SNUT1_HUMAN	SART1	800	Homo sapiens	1:Experimental evidence at protein level	U4/U6.U5 tri-snRNP-associated protein 1	1	0.999	59	449	449	449	96	72	86	72	72	51	96	72	86	72	72	51	96	72	86	72	72	51	34993033000	33371576300	13451876400	41360736000	42571801000	10634551300	2844918780	3339879420	1183058690	3547433220	4468343300	1122054270		+		0.40377	0.570365	0.220651	0.173404
O43292	GPAA1_HUMAN	GPAA1	621	Homo sapiens	1:Experimental evidence at protein level	Glycosylphosphatidylinositol anchor attachment 1 protein	0.9979	0.9985	2	4	4	4	0	0	0	1	0	3	0	0	0	1	0	3	0	0	0	1	0	3	0	0	0	22710646	0	20887650	0	0	0	22710646	0	20887650
O43293	DAPK3_HUMAN	DAPK3	454	Homo sapiens	1:Experimental evidence at protein level	Death-associated protein kinase 3	1	0.999	10	20	12	20	2	1	0	3	3	11	2	0	0	3	1	6	2	1	0	3	3	11	0	12732027	0	106673008	204194080	602815740	0	13894189	0	100947848	147143344	114115832		+	+	2.20147	0.0133651	3.09252	2.53894
O43294	TGFI1_HUMAN	TGFB1I1	461	Homo sapiens	1:Experimental evidence at protein level	Transforming growth factor beta-1-induced transcript 1 protein	0.9763	0.9987	2	2	2	2	0	0	0	0	0	2	0	0	0	0	0	2	0	0	0	0	0	2	0	0	0	0	0	46069216	0	0	0	0	0	0
O43295	SRGP3_HUMAN	SRGAP3	1099	Homo sapiens	1:Experimental evidence at protein level	SLIT-ROBO Rho GTPase-activating protein 3	0.991	0.9946	4	3	3	6	0	1	1	1	0	0	0	1	1	1	0	0	1	1	1	1	0	2	0	0	0	0	0	0	0	0	0	0	0	0
O43301	HS12A_HUMAN	HSPA12A	675	Homo sapiens	1:Experimental evidence at protein level	Heat shock 70 kDa protein 12A	1	0.9968	3	3	2	3	0	1	1	0	0	1	0	1	1	0	0	0	0	1	1	0	0	1	0	0	0	0	0	0	0	0	0	0	0	0
O43303	CP110_HUMAN	CCP110	1012	Homo sapiens	1:Experimental evidence at protein level	Centriolar coiled-coil protein of 110 kDa	1	0.9989	6	6	6	6	0	0	1	1	1	3	0	0	1	1	1	3	0	0	1	1	1	3	0	0	16503671	771661950	144912016	49672740	0	0	0	0	0	0
O43310	CTIF_HUMAN	CTIF	598	Homo sapiens	1:Experimental evidence at protein level	CBP80/20-dependent translation initiation factor	1	0.999	8	13	13	13	0	2	0	0	1	10	0	2	0	0	1	10	0	2	0	0	1	10	0	0	0	0	29772974	641474880	0	0	0	0	40556688	102396120
O43314	VIP2_HUMAN	PPIP5K2	1243	Homo sapiens	1:Experimental evidence at protein level	Inositol hexakisphosphate and diphosphoinositol-pentakisphosphate kinase 2	1	0.999	19	57	51	57	10	10	0	10	8	19	9	9	0	10	7	16	10	10	0	10	8	19	186647168	228715152	0	696615620	230987648	1501206530	67290360	125350384	0	193941856	161624944	307998752		+		1.56069	0.134936	1.73813	1.51461
O43318	M3K7_HUMAN	MAP3K7	606	Homo sapiens	1:Experimental evidence at protein level	Mitogen-activated protein kinase kinase kinase 7	1	0.999	17	51	51	51	0	0	0	8	4	39	0	0	0	8	4	39	0	0	0	8	4	39	0	0	0	652209150	302909984	4866557400	0	0	0	321613312	193228208	1513913980		+	+	1.9995	0.0135333	4.11466	2.57403
O43324	MCA3_HUMAN	EEF1E1	174	Homo sapiens	1:Experimental evidence at protein level	Eukaryotic translation elongation factor 1 epsilon-1	1	0.999	4	16	16	16	2	1	6	1	1	5	2	1	6	1	1	5	2	1	6	1	1	5	99219192	106396128	183640736	171894368	0	226425904	130249264	90369888	80821296	225653072	0	119731512		+		0.646065	0.529632	0.399136	0.407572
O43347	MSI1H_HUMAN	MSI1	362	Homo sapiens	1:Experimental evidence at protein level	RNA-binding protein Musashi homolog 1	1	0.999	5	9	8	9	1	1	3	0	0	4	1	1	3	0	0	3	1	1	3	0	0	4	102691744	11657970	0	0	0	16543623	0	11657970	0	0	0	16543623
O43353	RIPK2_HUMAN	RIPK2	540	Homo sapiens	1:Experimental evidence at protein level	Receptor-interacting serine/threonine-protein kinase 2	1	0.999	5	8	6	8	0	0	0	1	0	7	0	0	0	0	0	6	0	0	0	1	0	7	0	0	0	0	0	341559264	0	0	0	0	0	0
O43379	WDR62_HUMAN	WDR62	1518	Homo sapiens	1:Experimental evidence at protein level	WD repeat-containing protein 62	1	0.999	14	18	18	18	0	0	0	0	0	18	0	0	0	0	0	18	0	0	0	0	0	18	0	0	0	0	0	1147169540	0	0	0	0	0	0
O43390	HNRPR_HUMAN	HNRNPR	633	Homo sapiens	1:Experimental evidence at protein level	Heterogeneous nuclear ribonucleoprotein R	1	0.999	22	163	163	206	24	23	54	12	16	34	24	23	54	12	16	34	32	29	64	14	21	46	3751584000	5986448900	6175881700	2064276860	4097489410	3626775040	820368450	1066882560	831756160	684297790	951856770	760527230		+		0.0908864	0.720499	-0.185131	-0.269573
O43395	PRPF3_HUMAN	PRPF3	683	Homo sapiens	1:Experimental evidence at protein level	U4/U6 small nuclear ribonucleoprotein Prp3	1	0.999	24	135	135	135	29	14	25	30	17	20	29	14	25	30	17	20	29	14	25	30	17	20	2716705790	871375940	1945170430	6345946100	2895553540	2104881280	484180608	315101472	337253632	736190910	590738690	407991296		+		1.18364	0.426164	0.595315	0.731169
O43396	TXNL1_HUMAN	TXNL1	289	Homo sapiens	1:Experimental evidence at protein level	Thioredoxin-like protein 1	1	0.999	11	25	25	25	0	0	1	1	1	22	0	0	1	1	1	22	0	0	1	1	1	22	0	0	8.09732e+06	0	23258112	1706289920	0	0	4.6307e+06	0	124367120	350744256
O43399	TPD54_HUMAN	TPD52L2	206	Homo sapiens	1:Experimental evidence at protein level	Tumor protein D54	1	0.999	5	8	8	8	0	0	0	0	0	8	0	0	0	0	0	8	0	0	0	0	0	8	0	0	0	0	0	402602144	0	0	0	0	0	0
O43402	EMC8_HUMAN	EMC8	210	Homo sapiens	1:Experimental evidence at protein level	ER membrane protein complex subunit 8	0.9818	0.9984	2	2	2	2	0	0	0	1	0	1	0	0	0	1	0	1	0	0	0	1	0	1	0	0	0	0	0	0	0	0	0	0	0	0
O43405	COCH_HUMAN	COCH	550	Homo sapiens	1:Experimental evidence at protein level	Cochlin	1	0.991	4	9	9	9	3	1	0	2	3	0	3	1	0	2	3	0	3	1	0	2	3	0	0	20294424	0	1108245500	3759304190	0	0	283094016	0	460408608	1475562750	0
O43414	ERI3_HUMAN	ERI3	337	Homo sapiens	1:Experimental evidence at protein level	ERI1 exoribonuclease 3	0.9999	0.9978	2	6	6	6	0	1	3	1	0	1	0	1	3	1	0	1	0	1	3	1	0	1	0	95322376	159748304	0	0	100647736	0	95322376	120910176	0	0	100647736
O43422	P52K_HUMAN	THAP12	761	Homo sapiens	1:Experimental evidence at protein level	52 kDa repressor of the inhibitor of the protein kinase	1	0.998	3	4	4	4	1	2	0	0	1	0	1	2	0	0	1	0	1	2	0	0	1	0	0	14024685	0	0	0	0	0	0	0	0	0	0
O43426	SYNJ1_HUMAN	SYNJ1	1573	Homo sapiens	1:Experimental evidence at protein level	Synaptojanin-1	1	0.999	18	25	25	26	0	0	0	1	0	24	0	0	0	1	0	24	0	0	0	1	0	25	0	0	0	0	0	811942660	0	0	0	0	0	0
O43427	FIBP_HUMAN	FIBP	364	Homo sapiens	1:Experimental evidence at protein level	Acidic fibroblast growth factor intracellular-binding protein	1	0.999	4	4	4	4	0	2	0	1	0	1	0	2	0	1	0	1	0	2	0	1	0	1	0	50439992	0	37590832	0	0	0	0	0	0	0	0
O43432	IF4G3_HUMAN	EIF4G3	1585	Homo sapiens	1:Experimental evidence at protein level	Eukaryotic translation initiation factor 4 gamma 3	1	0.999	30	55	55	84	0	0	4	10	2	39	0	0	4	10	2	39	3	3	8	16	5	49	0	0	0	317780736	135569504	1848232580	0	0	0	252494432	113121152	346464480		+	+	1.85704	0.0291364	3.07779	2.18174
O43435	TBX1_HUMAN	TBX1	398	Homo sapiens	1:Experimental evidence at protein level	T-box transcription factor TBX1	0.9997	0.999	2	2	2	2	0	0	0	0	0	2	0	0	0	0	0	2	0	0	0	0	0	2	0	0	0	0	0	90783792	0	0	0	0	0	0
O43447	PPIH_HUMAN	PPIH	177	Homo sapiens	1:Experimental evidence at protein level	Peptidyl-prolyl cis-trans isomerase H	1	0.999	5	14	14	14	3	2	1	3	3	2	3	2	1	3	3	2	3	2	1	3	3	2	170596672	113071008	0	297802336	310277216	242293728	86808624	96241552	0	149984544	148368720	1957432830		+		1.15681	0.170156	3.01797	1.4109
O43482	MS18B_HUMAN	OIP5	229	Homo sapiens	1:Experimental evidence at protein level	Protein Mis18-beta	1	0.999	4	8	8	8	0	1	0	1	2	4	0	1	0	1	2	4	0	1	0	1	2	4	0	0	0	34744356	699467330	217299088	0	0	0	34744356	699467330	0
O43488	ARK72_HUMAN	AKR7A2	359	Homo sapiens	1:Experimental evidence at protein level	Aflatoxin B1 aldehyde reductase member 2	1	0.999	4	5	3	5	0	0	0	0	0	5	0	0	0	0	0	3	0	0	0	0	0	5	0	0	0	0	0	696751490	0	0	0	0	0	0
O43491	E41L2_HUMAN	EPB41L2	1005	Homo sapiens	1:Experimental evidence at protein level	Band 4.1-like protein 2	1	0.999	55	324	285	324	51	48	8	74	66	77	42	42	8	64	58	71	51	48	8	74	66	77	14201068500	8928341000	67427552	24521850900	40477880000	14997574700	1788177410	2105684350	88974296	3630527230	4349143000	2135267200		+		0.964154	0.296925	2.21767	1.10032
O43502	RA51C_HUMAN	RAD51C	376	Homo sapiens	1:Experimental evidence at protein level	DNA repair protein RAD51 homolog 3	1	0.999	3	5	5	5	0	0	0	2	0	3	0	0	0	2	0	3	0	0	0	2	0	3	0	0	0	53792612	0	106942456	0	0	0	0	0	0
O43504	LTOR5_HUMAN	LAMTOR5	91	Homo sapiens	1:Experimental evidence at protein level	Ragulator complex protein LAMTOR5	1	0.999	3	10	10	10	0	0	0	2	1	7	0	0	0	2	1	7	0	0	0	2	1	7	0	0	0	251737856	0	1916556800	0	0	0	251737856	0	1691322240
O43505	B4GA1_HUMAN	B4GAT1	415	Homo sapiens	1:Experimental evidence at protein level	Beta-1,4-glucuronyltransferase 1	0.7372	0.9883	1	1	1	1	0	1	0	0	0	0	0	1	0	0	0	0	0	1	0	0	0	0	0	0	0	0	0	0	0	0	0	0	0	0
O43516	WIPF1_HUMAN	WIPF1	503	Homo sapiens	1:Experimental evidence at protein level	WAS/WASL-interacting protein family member 1	1	0.999	8	18	18	18	0	2	0	0	2	14	0	2	0	0	2	14	0	2	0	0	2	14	0	0	0	0	0	825048510	0	0	0	0	0	0
O43524	FOXO3_HUMAN	FOXO3	673	Homo sapiens	1:Experimental evidence at protein level	Forkhead box protein O3	1	0.999	12	23	18	23	0	0	0	2	1	20	0	0	0	2	0	16	0	0	0	2	1	20	0	0	0	0	42504856	1227189250	0	0	0	0	52284560	374104064
O43572	AKA10_HUMAN	AKAP10	662	Homo sapiens	1:Experimental evidence at protein level	A-kinase anchor protein 10, mitochondrial	0.9978	0.9988	2	2	2	2	0	0	0	0	0	2	0	0	0	0	0	2	0	0	0	0	0	2	0	0	0	0	0	0	0	0	0	0	0	0
O43581	SYT7_HUMAN	SYT7	403	Homo sapiens	1:Experimental evidence at protein level	Synaptotagmin-7	1	0.999	6	9	9	9	2	5	0	0	2	0	2	5	0	0	2	0	2	5	0	0	2	0	0	180583664	0	0	303443616	0	0	113220736	0	0	217623552	0
O43583	DENR_HUMAN	DENR	198	Homo sapiens	1:Experimental evidence at protein level	Density-regulated protein	1	0.999	8	101	101	101	15	19	18	16	17	16	15	19	18	16	17	16	15	19	18	16	17	16	7218020400	8236197900	3733230080	10356526100	13091514400	3672467460	1561037570	2095588480	1619587840	2195229700	3453083140	1310798850		+		0.588159	0.545832	0.302406	0.326842
O43592	XPOT_HUMAN	XPOT	962	Homo sapiens	1:Experimental evidence at protein level	Exportin-T	1	0.999	13	37	37	37	9	7	8	3	1	9	9	7	8	3	1	9	9	7	8	3	1	9	337474240	597089340	120848936	32140590	78356512	122127480	220183456	170576176	57818832	32140590	78356512	112792832		+		0.0675891	0.864658	-0.978155	-0.752774
O43598	DNPH1_HUMAN	DNPH1	174	Homo sapiens	1:Experimental evidence at protein level	5-hydroxymethyl-dUMP N-hydrolase	0.9403	0.9979	1	1	1	1	0	0	0	0	0	1	0	0	0	0	0	1	0	0	0	0	0	1	0	0	0	0	0	0	0	0	0	0	0	0
O43615	TIM44_HUMAN	TIMM44	452	Homo sapiens	1:Experimental evidence at protein level	Mitochondrial import inner membrane translocase subunit TIM44	1	0.999	17	60	60	60	14	10	9	12	11	4	14	10	9	12	11	4	14	10	9	12	11	4	3408553470	2626441730	356579488	3420413950	958383490	220219888	658440900	1132132740	198193424	875322880	842424260	245495680		+		0.335573	0.590091	0.0977084	0.0670904
O43617	TPPC3_HUMAN	TRAPPC3	180	Homo sapiens	1:Experimental evidence at protein level	Trafficking protein particle complex subunit 3	1	0.999	4	7	7	7	1	2	1	1	0	2	1	2	1	1	0	2	1	2	1	1	0	2	0	46873000	0	103847592	0	0	0	46873000	0	103847592	0	0
O43633	CHM2A_HUMAN	CHMP2A	222	Homo sapiens	1:Experimental evidence at protein level	Charged multivesicular body protein 2a	1	0.999	7	19	16	19	0	2	11	0	1	5	0	1	10	0	1	4	0	2	11	0	1	5	0	57602740	200599136	0	137380736	741857220	0	860764100	49704712	0	84568008	114380296
O43639	NCK2_HUMAN	NCK2	380	Homo sapiens	1:Experimental evidence at protein level	Cytoplasmic protein NCK2	1	0.999	9	22	22	33	1	5	0	3	2	11	1	5	0	3	2	11	1	7	0	5	3	17	0	20961382	0	270298176	81276992	1120619140	0	17241832	0	427422624	112285792	248402128		+	+	2.81741	0.00787097	4.18268	3.62879
O43660	PLRG1_HUMAN	PLRG1	514	Homo sapiens	1:Experimental evidence at protein level	Pleiotropic regulator 1	1	0.999	17	83	83	83	17	13	14	14	14	11	17	13	14	14	14	11	17	13	14	14	14	11	1633131390	540259330	968535680	2340889860	907010050	483419200	425658208	385213792	257397168	675652420	265052912	281103488		+		0.361028	0.584294	0.0847702	0.0856545
O43663	PRC1_HUMAN	PRC1	620	Homo sapiens	1:Experimental evidence at protein level	Protein regulator of cytokinesis 1	1	0.999	15	27	27	43	6	8	0	5	6	2	6	8	0	5	6	2	9	12	2	8	8	4	1032571900	555635710	0	993307260	1907971200	76945824	333876640	453893536	0	514388192	417006624	150267360		+		0.616285	0.470515	1.30164	0.594645
O43665	RGS10_HUMAN	RGS10	181	Homo sapiens	1:Experimental evidence at protein level	Regulator of G-protein signaling 10	0.8452	0.994	1	1	1	1	0	0	1	0	0	0	0	0	1	0	0	0	0	0	1	0	0	0	0	0	0	0	0	0	0	0	0	0	0	0
O43670	ZN207_HUMAN	ZNF207	478	Homo sapiens	1:Experimental evidence at protein level	BUB3-interacting and GLEBS motif-containing protein ZNF207	1	0.999	9	72	72	72	17	17	7	14	13	4	17	17	7	14	13	4	17	17	7	14	13	4	6488282600	11492608000	2330379780	8737245200	14598838300	2436646910	1813723650	2992347140	1007666620	2544009980	3892914940	891324290		+		0.407817	0.570072	0.230242	0.180154
O43676	NDUB3_HUMAN	NDUFB3	98	Homo sapiens	1:Experimental evidence at protein level	NADH dehydrogenase [ubiquinone] 1 beta subcomplex subunit 3	0.9808	0.9985	2	5	5	5	0	0	2	0	0	3	0	0	2	0	0	3	0	0	2	0	0	3	0	0	0	0	0	21283752	0	0	0	0	0	0
O43678	NDUA2_HUMAN	NDUFA2	99	Homo sapiens	1:Experimental evidence at protein level	NADH dehydrogenase [ubiquinone] 1 alpha subcomplex subunit 2	1	0.9987	4	11	11	11	0	1	2	0	3	5	0	1	2	0	3	5	0	1	2	0	3	5	0	0	10545169	0	69686488	114702240	0	0	10545169	0	69686488	0
O43679	LDB2_HUMAN	LDB2	373	Homo sapiens	1:Experimental evidence at protein level	LIM domain-binding protein 2	0.9318	0.9976	1	2	0	2	0	1	0	0	1	0	0	0	0	0	0	0	0	1	0	0	1	0	0	127094000	0	0	135439632	0	0	127094000	0	0	135439632	0	sp|Q86U70|LDB1_HUMAN
O43681	GET3_HUMAN	GET3	348	Homo sapiens	1:Experimental evidence at protein level	ATPase GET3	1	0.9988	4	9	9	9	0	0	4	0	0	5	0	0	4	0	0	5	0	0	4	0	0	5	0	0	73684264	0	0	58171028	0	0	40835252	0	0	40683488
O43683	BUB1_HUMAN	BUB1	1085	Homo sapiens	1:Experimental evidence at protein level	Mitotic checkpoint serine/threonine-protein kinase BUB1	1	0.999	19	38	38	38	0	0	0	6	3	29	0	0	0	6	3	29	0	0	0	6	3	29	0	0	0	356141504	173160448	2896157950	0	0	0	0	118116952	872994750
O43684	BUB3_HUMAN	BUB3	328	Homo sapiens	1:Experimental evidence at protein level	Mitotic checkpoint protein BUB3	1	0.999	15	187	187	187	29	36	29	29	36	28	29	36	29	29	36	28	29	36	29	29	36	28	15517977600	28879720400	5053733400	21303384100	37553291000	12389488600	2605754110	5205639700	1204775810	3693885440	5722487300	2711560700		+		0.669345	0.491905	0.603454	0.509144
O43707	ACTN4_HUMAN	ACTN4	911	Homo sapiens	1:Experimental evidence at protein level	Alpha-actinin-4	1	0.999	34	101	56	101	0	0	41	1	0	59	0	0	27	0	0	29	0	0	41	1	0	59	0	0	1967014780	0	0	5152634900	0	0	392552864	0	0	758819650
O43709	BUD23_HUMAN	BUD23	281	Homo sapiens	1:Experimental evidence at protein level	18S rRNA (guanine-N(7))-methyltransferase	1	0.999	9	61	61	61	10	11	11	13	11	5	10	11	11	13	11	5	10	11	11	13	11	5	1321102850	1391950980	1072922820	3017254910	3409496830	801425980	377653728	407863232	306002784	801657540	1129717250	569177860		+		1.98079	0.167757	1.15035	1.41804
O43719	HTSF1_HUMAN	HTATSF1	755	Homo sapiens	1:Experimental evidence at protein level	17S U2 SnRNP complex component HTATSF1	1	0.999	50	667	667	667	59	82	252	49	67	158	59	82	252	49	67	158	59	82	252	49	67	158	14268173300	25855926300	137086206000	16226894800	33713748000	113186972000	2992208130	4654365700	13774113800	3418470400	5142220300	11999553500		+		0.318999	0.603353	0.0456562	0.0339626
O43734	CIKS_HUMAN	TRAF3IP2	574	Homo sapiens	1:Experimental evidence at protein level	E3 ubiquitin ligase TRAF3IP2	0.964	0.9988	1	1	1	1	0	0	0	0	0	1	0	0	0	0	0	1	0	0	0	0	0	1	0	0	0	0	0	0	0	0	0	0	0	0
O43741	AAKB2_HUMAN	PRKAB2	272	Homo sapiens	1:Experimental evidence at protein level	5'-AMP-activated protein kinase subunit beta-2	0.999	0.9982	3	2	2	5	0	0	0	1	0	1	0	0	0	1	0	1	0	0	0	1	0	4	0	0	0	0	0	0	0	0	0	0	0	0
O43747	AP1G1_HUMAN	AP1G1	822	Homo sapiens	1:Experimental evidence at protein level	AP-1 complex subunit gamma-1	1	0.9989	10	18	15	18	2	6	0	2	1	7	2	4	0	2	1	6	2	6	0	2	1	7	7.91735e+06	189326768	0	0	108730928	254693904	38200868	92640256	0	0	86839952	101021320
O43752	STX6_HUMAN	STX6	255	Homo sapiens	1:Experimental evidence at protein level	Syntaxin-6	0.951	0.9983	1	1	1	1	0	0	0	0	0	1	0	0	0	0	0	1	0	0	0	0	0	1	0	0	0	0	0	0	0	0	0	0	0	0
O43765	SGTA_HUMAN	SGTA	313	Homo sapiens	1:Experimental evidence at protein level	Small glutamine-rich tetratricopeptide repeat-containing protein alpha	1	0.9989	5	7	7	7	0	0	0	0	0	7	0	0	0	0	0	7	0	0	0	0	0	7	0	0	0	0	0	109329168	0	0	0	0	0	0
O43768	ENSA_HUMAN	ENSA	121	Homo sapiens	1:Experimental evidence at protein level	Alpha-endosulfine	1	0.999	16	61	53	61	0	1	7	4	5	44	0	1	6	3	3	40	0	1	7	4	5	44	0	41066252	464532672	451961376	408695328	16134770700	0	42117612	151407056	193445056	176240048	2393394430		+		1.26979	0.12696	3.04524	1.54387
O43772	MCAT_HUMAN	SLC25A20	301	Homo sapiens	1:Experimental evidence at protein level	Mitochondrial carnitine/acylcarnitine carrier protein	0.9259	0.994	2	3	3	3	1	0	0	2	0	0	1	0	0	2	0	0	1	0	0	2	0	0	109522928	0	0	127744752	0	0	109522928	0	0	127744752	0	0
O43776	SYNC_HUMAN	NARS1	548	Homo sapiens	1:Experimental evidence at protein level	Asparagine--tRNA ligase, cytoplasmic	1	0.999	23	138	138	138	23	28	12	21	24	30	23	28	12	21	24	30	23	28	12	21	24	30	2822251260	6094509100	550107070	4011927040	8492713500	4072072450	430893952	822378500	133217984	628868990	1190888960	622852100		+		0.895458	0.39417	1.10156	0.829151
O43795	MYO1B_HUMAN	MYO1B	1136	Homo sapiens	1:Experimental evidence at protein level	Unconventional myosin-Ib	0.8757	0.9931	2	2	1	2	0	0	0	1	0	1	0	0	0	1	0	0	0	0	0	1	0	1	0	0	0	0	0	0	0	0	0	0	0	0
O43805	SSNA1_HUMAN	SSNA1	119	Homo sapiens	1:Experimental evidence at protein level	Microtubule nucleation factor SSNA1	0.9688	0.9989	1	2	2	2	1	0	0	0	0	1	1	0	0	0	0	1	1	0	0	0	0	1	0	0	0	0	0	0	0	0	0	0	0	0
O43809	CPSF5_HUMAN	NUDT21	227	Homo sapiens	1:Experimental evidence at protein level	Cleavage and polyadenylation specificity factor subunit 5	1	0.999	23	357	357	357	82	57	48	74	60	36	82	57	48	74	60	36	82	57	48	74	60	36	85615485000	88762098000	9733088300	103492313000	132651213000	13949152300	15136870400	18575550500	1386884860	17440102400	24565655600	2808826880		+		0.42977	0.561311	0.541899	0.264996
O43813	LANC1_HUMAN	LANCL1	399	Homo sapiens	1:Experimental evidence at protein level	Glutathione S-transferase LANCL1	1	0.999	6	14	14	14	1	2	5	2	3	1	1	2	5	2	3	1	1	2	5	2	3	1	214549776	254937568	352182912	287322784	646756290	331914112	203081728	307949696	208510464	257071152	412227264	241630512		+		0.749446	0.529341	0.324511	0.399973
O43815	STRN_HUMAN	STRN	780	Homo sapiens	1:Experimental evidence at protein level	Striatin	1	0.999	9	11	11	16	0	0	0	3	2	6	0	0	0	3	2	6	1	0	0	3	3	9	0	0	0	80951664	0	90861088	0	0	0	0	0	0
O43818	U3IP2_HUMAN	RRP9	475	Homo sapiens	1:Experimental evidence at protein level	U3 small nucleolar RNA-interacting protein 2	1	0.999	17	125	125	125	15	10	44	8	7	41	15	10	44	8	7	41	15	10	44	8	7	41	2295552510	2005593220	25747660800	1727827460	5753126400	18182707200	864750460	774105660	4194953470	1114152960	2493272060	3297922050		+		0.546203	0.529609	0.568644	0.401399
O43819	SCO2_HUMAN	SCO2	266	Homo sapiens	1:Experimental evidence at protein level	Protein SCO2 homolog, mitochondrial	0.9947	0.999	2	2	2	2	0	1	0	0	0	1	0	1	0	0	0	1	0	1	0	0	0	1	0	132134008	0	0	0	57510136	0	0	0	0	0	0
O43822	CF410_HUMAN	CFAP410	256	Homo sapiens	1:Experimental evidence at protein level	Cilia- and flagella-associated protein 410	1	0.999	5	6	6	6	0	0	0	0	1	5	0	0	0	0	1	5	0	0	0	0	1	5	0	0	0	0	0	15719824	0	0	0	0	0	0
O43823	AKAP8_HUMAN	AKAP8	692	Homo sapiens	1:Experimental evidence at protein level	A-kinase anchor protein 8	1	0.999	14	36	36	36	2	2	4	10	3	15	2	2	4	10	3	15	2	2	4	10	3	15	0	0	30581470	248936672	411267584	484570048	0	0	30581470	151500480	135478864	179172352		+	+	3.56707	0.0102308	2.28275	3.14367
O43824	GTPB6_HUMAN	GTPBP6	516	Homo sapiens	1:Experimental evidence at protein level	Putative GTP-binding protein 6	1	0.9957	4	5	5	5	1	1	0	1	1	1	1	1	0	1	1	1	1	1	0	1	1	1	0	0	0	0	55703712	102164360	0	0	0	0	0	0
O43826	G6PT1_HUMAN	SLC37A4	429	Homo sapiens	1:Experimental evidence at protein level	Glucose-6-phosphate exchanger SLC37A4	1	0.999	3	16	16	16	4	1	4	1	2	4	4	1	4	1	2	4	4	1	4	1	2	4	179429712	53194236	19189996	23600552	0	216176656	63397348	73093648	26368774	32429272	0	70491896		+		0.299905	0.613064	-0.00195312	-0.00183463
O43829	ZBT14_HUMAN	ZBTB14	449	Homo sapiens	1:Experimental evidence at protein level	Zinc finger and BTB domain-containing protein 14	1	0.9988	5	7	7	7	2	1	0	2	2	0	2	1	0	2	2	0	2	1	0	2	2	0	518770272	0	0	471670208	29746404	0	518770272	0	0	471670208	0	0
O43837	IDH3B_HUMAN	IDH3B	385	Homo sapiens	1:Experimental evidence at protein level	Isocitrate dehydrogenase [NAD] subunit beta, mitochondrial	1	0.999	10	24	24	24	3	4	4	6	4	3	3	4	4	6	4	3	3	4	4	6	4	3	73243672	155489408	118586288	197318640	199865600	113951256	63269436	119386880	37264332	105780144	148179568	129456104		+		1.17545	0.359659	0.949928	0.944531
O43847	NRDC_HUMAN	NRDC	1151	Homo sapiens	1:Experimental evidence at protein level	Nardilysin	1	0.999	12	29	29	29	1	2	13	1	1	11	1	2	13	1	1	11	1	2	13	1	1	11	0	20513988	141959760	0	0	199040496	0	0	69094992	0	0	51458124
O43852	CALU_HUMAN	CALU	315	Homo sapiens	1:Experimental evidence at protein level	Calumenin	1	0.9989	4	13	13	13	0	0	7	0	0	6	0	0	7	0	0	6	0	0	7	0	0	6	0	0	193500848	0	0	206339776	0	0	124992568	0	0	200864992
O43865	SAHH2_HUMAN	AHCYL1	530	Homo sapiens	1:Experimental evidence at protein level	S-adenosylhomocysteine hydrolase-like protein 1	1	0.999	20	168	55	168	28	29	20	28	16	47	12	8	4	12	4	15	28	29	20	28	16	47	3892459520	5828591600	1101981950	4114114050	4435539500	8319730200	839276740	1589830910	178995008	902880510	1637623680	1818479230		+		0.818967	0.415059	1.16429	0.783081
O43896	KIF1C_HUMAN	KIF1C	1103	Homo sapiens	1:Experimental evidence at protein level	Kinesin-like protein KIF1C	0.9742	0.9951	7	2	2	12	0	0	0	0	0	2	0	0	0	0	0	2	1	0	1	2	2	6	0	0	0	0	0	0	0	0	0	0	0	0
O43913	ORC5_HUMAN	ORC5	435	Homo sapiens	1:Experimental evidence at protein level	Origin recognition complex subunit 5	1	0.999	11	22	22	22	3	7	0	2	6	4	3	7	0	2	6	4	3	7	0	2	6	4	326147264	475767744	0	145224608	512906240	13810054	114721624	230913648	0	0	232087680	15704775
O43920	NDUS5_HUMAN	NDUFS5	106	Homo sapiens	1:Experimental evidence at protein level	NADH dehydrogenase [ubiquinone] iron-sulfur protein 5	1	0.9989	4	16	16	16	1	1	8	2	1	3	1	1	8	2	1	3	1	1	8	2	1	3	0	15982553	754099330	140950768	0	106045048	0	15171199	195981440	148489376	0	111716768
O43924	PDE6D_HUMAN	PDE6D	150	Homo sapiens	1:Experimental evidence at protein level	Retinal rod rhodopsin-sensitive cGMP 3',5'-cyclic phosphodiesterase subunit delta	1	0.9989	3	9	9	9	2	0	0	0	1	6	2	0	0	0	1	6	2	0	0	0	1	6	95768416	0	0	0	23654330	74112000	139996160	0	0	0	0	34536996
O43929	ORC4_HUMAN	ORC4	436	Homo sapiens	1:Experimental evidence at protein level	Origin recognition complex subunit 4	1	0.9989	5	9	9	9	2	2	0	0	2	3	2	2	0	0	2	3	2	2	0	0	2	3	0	0	0	0	96466440	0	0	0	0	0	0	0
O43933	PEX1_HUMAN	PEX1	1283	Homo sapiens	1:Experimental evidence at protein level	Peroxisomal ATPase PEX1	1	0.999	14	19	19	19	0	0	0	2	1	16	0	0	0	2	1	16	0	0	0	2	1	16	0	0	0	21643734	0	312631328	0	0	0	0	0	0
O60216	RAD21_HUMAN	RAD21	631	Homo sapiens	1:Experimental evidence at protein level	Double-strand-break repair protein rad21 homolog	1	0.999	8	15	11	15	2	3	5	2	0	3	2	2	3	2	0	2	2	3	5	2	0	3	0	23083046	231530736	83931344	0	237445856	0	18344202	96784464	0	0	0
O60220	TIM8A_HUMAN	TIMM8A	97	Homo sapiens	1:Experimental evidence at protein level	Mitochondrial import inner membrane translocase subunit Tim8 A	1	0.999	2	5	5	5	0	2	0	0	2	1	0	2	0	0	2	1	0	2	0	0	2	1	0	1047316480	0	0	2068335490	0	0	587054590	0	0	1149786110	0
O60231	DHX16_HUMAN	DHX16	1041	Homo sapiens	1:Experimental evidence at protein level	Pre-mRNA-splicing factor ATP-dependent RNA helicase DHX16	1	0.999	50	372	367	405	103	92	3	95	69	10	101	92	3	94	68	9	108	102	11	99	73	12	33324187600	36893241000	189399744	38823940000	44376207000	345736864	2614754820	3710061060	187535904	3108341250	2915815420	161146272		+		0.283807	0.627992	-0.105624	-0.0429885
O60232	ZNRD2_HUMAN	ZNRD2	199	Homo sapiens	1:Experimental evidence at protein level	Protein ZNRD2	0.8861	0.9958	1	1	1	1	0	0	1	0	0	0	0	0	1	0	0	0	0	0	1	0	0	0	0	0	0	0	0	0	0	0	0	0	0	0
O60237	MYPT2_HUMAN	PPP1R12B	982	Homo sapiens	1:Experimental evidence at protein level	Protein phosphatase 1 regulatory subunit 12B	1	0.9989	2	3	3	3	0	0	0	0	0	3	0	0	0	0	0	3	0	0	0	0	0	3	0	0	0	0	0	9795301	0	0	0	0	0	0
O60244	MED14_HUMAN	MED14	1454	Homo sapiens	1:Experimental evidence at protein level	Mediator of RNA polymerase II transcription subunit 14	0.9972	0.9982	3	5	5	5	0	0	0	4	1	0	0	0	0	4	1	0	0	0	0	4	1	0	0	0	0	30576822	16882722	0	0	0	0	30576822	16882722	0
O60245	PCDH7_HUMAN	PCDH7	1069	Homo sapiens	1:Experimental evidence at protein level	Protocadherin-7	1	0.9983	5	7	7	7	0	2	0	1	1	3	0	2	0	1	1	3	0	2	0	1	1	3	0	0	0	58464588	48689672	2127319	0	0	0	0	0	0
O60256	KPRB_HUMAN	PRPSAP2	369	Homo sapiens	1:Experimental evidence at protein level	Phosphoribosyl pyrophosphate synthase-associated protein 2	1	0.999	10	28	22	28	9	5	3	5	1	5	7	5	1	4	1	4	9	5	3	5	1	5	854061500	335275008	326105280	299535040	0	0	240842784	828274500	298944896	193593936	0	0		+		0.0167635	0.988432	-2.71746	-1.65671
O60264	SMCA5_HUMAN	SMARCA5	1052	Homo sapiens	1:Experimental evidence at protein level	SWI/SNF-related matrix-associated actin-dependent regulator of chromatin subfamily A member 5	1	0.999	36	107	62	107	30	15	15	21	14	12	18	8	10	12	7	7	30	15	15	21	14	12	1876688130	778865470	275174464	2934741500	776309820	53804280	226512256	161287728	56011932	368909536	226237552	25561322		+		0.305963	0.608496	0.0200361	0.0109465
O60271	JIP4_HUMAN	SPAG9	1321	Homo sapiens	1:Experimental evidence at protein level	C-Jun-amino-terminal kinase-interacting protein 4	1	0.999	40	107	96	107	0	1	13	31	7	55	0	1	10	28	6	51	0	1	13	31	7	55	0	30649438	405636608	3538534140	492388544	6356746200	0	30982596	99399600	451629216	262759648	676141950		+	+	2.30568	0.0134215	2.9022	2.57194
O60282	KIF5C_HUMAN	KIF5C	957	Homo sapiens	1:Experimental evidence at protein level	Kinesin heavy chain isoform 5C	1	0.9988	16	6	6	56	0	2	2	0	0	2	0	2	2	0	0	2	11	8	11	8	6	12	0	110911232	23961312	0	0	7327021	0	0	0	0	0	0
O60285	NUAK1_HUMAN	NUAK1	661	Homo sapiens	1:Experimental evidence at protein level	NUAK family SNF1-like kinase 1	0.9659	0.9988	1	1	1	1	0	1	0	0	0	0	0	1	0	0	0	0	0	1	0	0	0	0	0	17218614	0	0	0	0	0	0	0	0	0	0
O60287	NPA1P_HUMAN	URB1	2271	Homo sapiens	1:Experimental evidence at protein level	Nucleolar pre-ribosomal-associated protein 1	0.9998	0.9964	3	4	4	4	1	0	0	3	0	0	1	0	0	3	0	0	1	0	0	3	0	0	0	0	0	8905518	0	0	0	0	0	0	0	0
O60292	SI1L3_HUMAN	SIPA1L3	1781	Homo sapiens	1:Experimental evidence at protein level	Signal-induced proliferation-associated 1-like protein 3	1	0.9987	3	4	4	4	0	0	0	0	0	4	0	0	0	0	0	4	0	0	0	0	0	4	0	0	0	0	0	0	0	0	0	0	0	0
O60293	ZC3H1_HUMAN	ZFC3H1	1989	Homo sapiens	1:Experimental evidence at protein level	Zinc finger C3H1 domain-containing protein	1	0.999	19	26	26	26	6	3	9	3	2	3	6	3	9	3	2	3	6	3	9	3	2	3	25568704	0	34991032	153099696	41134848	0	0	0	0	0	0	0
O60294	TYW4_HUMAN	LCMT2	686	Homo sapiens	1:Experimental evidence at protein level	tRNA wybutosine-synthesizing protein 4	1	0.9984	4	4	4	4	0	0	1	0	0	3	0	0	1	0	0	3	0	0	1	0	0	3	0	0	34223824	0	0	7419257	0	0	0	0	0	0
O60306	AQR_HUMAN	AQR	1485	Homo sapiens	1:Experimental evidence at protein level	RNA helicase aquarius	1	0.999	17	22	22	29	0	3	0	7	1	11	0	3	0	7	1	11	2	3	1	9	2	12	0	113736672	0	1184563200	18913234	659650940	0	0	0	0	0	0
O60307	MAST3_HUMAN	MAST3	1309	Homo sapiens	1:Experimental evidence at protein level	Microtubule-associated serine/threonine-protein kinase 3	0.9977	0.9966	4	2	2	12	0	0	0	1	0	1	0	0	0	1	0	1	2	1	1	4	1	3	0	0	0	19430434	0	0	0	0	0	0	0	0
O60308	CE104_HUMAN	CEP104	925	Homo sapiens	1:Experimental evidence at protein level	Centrosomal protein of 104 kDa	1	0.9989	6	5	5	11	1	1	0	0	0	3	1	1	0	0	0	3	3	2	0	1	1	4	0	330598112	0	0	0	8580764	0	0	0	0	0	0
O60313	OPA1_HUMAN	OPA1	960	Homo sapiens	1:Experimental evidence at protein level	Dynamin-like GTPase OPA1, mitochondrial	1	0.999	14	21	21	21	1	2	5	2	1	10	1	2	5	2	1	10	1	2	5	2	1	10	0	39419752	23584416	39414352	0	166419968	0	73737048	10619652	0	0	60683988
O60315	ZEB2_HUMAN	ZEB2	1214	Homo sapiens	1:Experimental evidence at protein level	Zinc finger E-box-binding homeobox 2	1	0.9983	6	13	13	13	3	4	0	3	3	0	3	4	0	3	3	0	3	4	0	3	3	0	53175844	7018710	0	74033872	125873752	0	53175844	0	0	0	125873752	0
O60318	GANP_HUMAN	MCM3AP	1980	Homo sapiens	1:Experimental evidence at protein level	Germinal-center associated nuclear protein	0.9498	0.9982	1	1	1	1	0	0	0	1	0	0	0	0	0	1	0	0	0	0	0	1	0	0	0	0	0	0	0	0	0	0	0	0	0	0
O60331	PI51C_HUMAN	PIP5K1C	668	Homo sapiens	1:Experimental evidence at protein level	Phosphatidylinositol 4-phosphate 5-kinase type-1 gamma	0.9693	0.9941	4	1	1	11	0	0	0	0	1	0	0	0	0	0	1	0	2	1	0	4	4	0	0	0	0	0	0	0	0	0	0	0	0	0
O60333	KIF1B_HUMAN	KIF1B	1816	Homo sapiens	1:Experimental evidence at protein level	Kinesin-like protein KIF1B	1	0.9989	14	5	4	26	0	1	0	1	2	1	0	1	0	1	1	1	2	2	1	3	6	12	0	0	0	0	128537672	0	0	0	0	0	0	0
O60336	MABP1_HUMAN	MAPKBP1	1514	Homo sapiens	1:Experimental evidence at protein level	Mitogen-activated protein kinase-binding protein 1	0.9907	0.9979	2	2	2	2	0	0	0	0	0	2	0	0	0	0	0	2	0	0	0	0	0	2	0	0	0	0	0	7942760	0	0	0	0	0	0
O60341	KDM1A_HUMAN	KDM1A	852	Homo sapiens	1:Experimental evidence at protein level	Lysine-specific histone demethylase 1A	1	0.999	15	41	41	41	6	9	9	6	6	5	6	9	9	6	6	5	6	9	9	6	6	5	187209568	338523904	234681024	409704160	404222720	151193952	82090736	105536544	70900720	147546624	271502336	77474160		+		0.941958	0.422641	0.779006	0.742937
O60343	TBCD4_HUMAN	TBC1D4	1298	Homo sapiens	1:Experimental evidence at protein level	TBC1 domain family member 4	1	0.9989	9	17	17	17	4	4	7	0	0	2	4	4	7	0	0	2	4	4	7	0	0	2	0	0	15433332	0	0	12624634	0	0	0	0	0	0
O60347	TBC12_HUMAN	TBC1D12	775	Homo sapiens	1:Experimental evidence at protein level	TBC1 domain family member 12	0.9681	0.9989	1	1	1	1	0	0	0	0	0	1	0	0	0	0	0	1	0	0	0	0	0	1	0	0	0	0	0	0	0	0	0	0	0	0
O60361	NDK8_HUMAN	NME2P1	137	Homo sapiens	5:Protein uncertain	Putative nucleoside diphosphate kinase	1	0.999	6	33	1	48	4	3	8	1	4	13	0	0	0	0	0	1	5	3	14	1	6	19	663647490	870888450	1031619200	0	1633355140	2350039300	333724832	468719552	493831808	0	814754300	1562709380		+		0.34148	0.584452	0.153794	0.0857669
O60443	GSDME_HUMAN	GSDME	496	Homo sapiens	1:Experimental evidence at protein level	Gasdermin-E	1	0.999	4	7	7	7	0	0	0	0	0	7	0	0	0	0	0	7	0	0	0	0	0	7	0	0	0	0	0	310803328	0	0	0	0	0	0
O60447	EVI5_HUMAN	EVI5	810	Homo sapiens	1:Experimental evidence at protein level	Ecotropic viral integration site 5 protein homolog	0.9977	0.9929	3	3	3	3	0	0	0	1	0	2	0	0	0	1	0	2	0	0	0	1	0	2	0	0	0	0	0	0	0	0	0	0	0	0
O60488	ACSL4_HUMAN	ACSL4	711	Homo sapiens	1:Experimental evidence at protein level	Long-chain-fatty-acid--CoA ligase 4	1	0.9987	8	9	9	12	3	2	0	3	1	0	3	2	0	3	1	0	3	3	0	3	2	1	0	2525556480	0	2612173820	0	0	0	2513869310	0	2383284740	0	0
O60493	SNX3_HUMAN	SNX3	162	Homo sapiens	1:Experimental evidence at protein level	Sorting nexin-3	1	0.9989	10	32	27	32	1	0	2	4	0	25	1	0	2	4	0	20	1	0	2	4	0	25	0	0	45581184	16687215	0	2793248510	0	0	45581184	0	0	821736260
O60502	OGA_HUMAN	OGA	916	Homo sapiens	1:Experimental evidence at protein level	Protein O-GlcNAcase	1	0.999	20	44	44	44	0	0	4	5	4	31	0	0	4	5	4	31	0	0	4	5	4	31	0	0	0	328955104	443197504	3387850500	0	0	0	342474048	190924048	572139650		+	+	2.40973	0.0103385	3.93066	3.03577
O60503	ADCY9_HUMAN	ADCY9	1353	Homo sapiens	1:Experimental evidence at protein level	Adenylate cyclase type 9	0.9931	0.9884	3	3	3	3	1	1	0	0	0	1	1	1	0	0	0	1	1	1	0	0	0	1	0	0	0	0	0	0	0	0	0	0	0	0
O60504	VINEX_HUMAN	SORBS3	671	Homo sapiens	1:Experimental evidence at protein level	Vinexin	1	0.999	9	18	18	18	1	2	5	2	0	8	1	2	5	2	0	8	1	2	5	2	0	8	21312066	63453716	28033214	0	0	441318880	21312066	63453716	13782449	0	0	292937856		+		1.20158	0.225025	1.96876	1.29542
O60506	HNRPQ_HUMAN	SYNCRIP	623	Homo sapiens	1:Experimental evidence at protein level	Heterogeneous nuclear ribonucleoprotein Q	1	0.999	28	236	193	236	34	37	74	22	19	50	26	31	64	20	14	38	34	37	74	22	19	50	6762520100	12974757900	16324402200	4693429200	9647444000	11610937300	1212918530	2016914690	2363653120	1252726780	1975036160	2051754620		+		0.249369	0.638807	-0.0626125	-0.0720058
O60508	PRP17_HUMAN	CDC40	579	Homo sapiens	1:Experimental evidence at protein level	Pre-mRNA-processing factor 17	1	0.999	5	7	7	7	2	3	0	1	1	0	2	3	0	1	1	0	2	3	0	1	1	0	39723888	123434096	0	0	0	0	0	0	0	0	0	0
O60524	NEMF_HUMAN	NEMF	1076	Homo sapiens	1:Experimental evidence at protein level	Ribosome quality control complex subunit NEMF	1	0.999	46	357	357	357	78	69	34	80	67	29	78	69	34	80	67	29	78	69	34	80	67	29	19266723800	20340844500	2677296640	27364319200	37786014000	2593013760	2029052420	2346171900	602602430	2911598590	4637708300	629297860		+		0.487472	0.545125	0.522215	0.332688
O60551	NMT2_HUMAN	NMT2	498	Homo sapiens	1:Experimental evidence at protein level	Glycylpeptide N-tetradecanoyltransferase 2	1	0.999	20	110	110	140	22	32	7	19	18	12	22	32	7	19	18	12	27	41	9	21	24	18	4972897300	11716566000	193743056	6376758300	5387193900	668065860	788130880	1524742780	139022272	946480190	1127881340	220284224		+		0.345132	0.58357	0.164412	0.0927541
O60563	CCNT1_HUMAN	CCNT1	726	Homo sapiens	1:Experimental evidence at protein level	Cyclin-T1	1	0.999	15	41	39	41	5	5	3	9	10	9	5	4	3	9	9	9	5	5	3	9	10	9	180415328	352903936	247019616	1045221950	1631875710	398605536	232031344	299414880	84867792	314322528	416591200	36543764		+		0.275463	0.63533	-0.100393	-0.0576956
O60566	BUB1B_HUMAN	BUB1B	1050	Homo sapiens	1:Experimental evidence at protein level	Mitotic checkpoint serine/threonine-protein kinase BUB1 beta	1	0.999	42	147	147	147	1	0	1	32	19	94	1	0	1	32	19	94	1	0	1	32	19	94	0	0	0	2475959550	2516986620	18060214300	0	0	0	334440096	327113056	1765047940		+	+	2.74613	0.00486957	5.38954	3.90777
O60568	PLOD3_HUMAN	PLOD3	738	Homo sapiens	1:Experimental evidence at protein level	Multifunctional procollagen lysine hydroxylase and glycosyltransferase LH3	0.9961	0.994	3	3	3	3	1	0	0	1	0	1	1	0	0	1	0	1	1	0	0	1	0	1	25235644	0	0	0	0	44657964	0	0	0	0	0	0
O60573	IF4E2_HUMAN	EIF4E2	245	Homo sapiens	1:Experimental evidence at protein level	Eukaryotic translation initiation factor 4E type 2	1	0.999	12	36	36	36	0	2	1	8	3	22	0	2	1	8	3	22	0	2	1	8	3	22	0	13208472	0	649028160	333692160	5057803800	0	15921543	0	876157060	188515920	961234690		+	+	2.34641	0.00983333	4.96486	3.21046
O60583	CCNT2_HUMAN	CCNT2	730	Homo sapiens	1:Experimental evidence at protein level	Cyclin-T2	1	0.9989	5	8	8	10	2	2	2	1	1	0	2	2	2	1	1	0	2	3	2	1	2	0	101704944	0	0	228002144	0	0	101704944	0	0	228002144	0	0
O60610	DIAP1_HUMAN	DIAPH1	1272	Homo sapiens	1:Experimental evidence at protein level	Protein diaphanous homolog 1	1	0.999	23	85	85	85	7	11	25	10	6	26	7	11	25	10	6	26	7	11	25	10	6	26	163168768	489177120	474525888	539738110	452332800	1127083900	69705592	291285664	127673232	159071472	145756896	223054816		+		0.505787	0.551353	0.332133	0.294834
O60613	SEP15_HUMAN	SELENOF	165	Homo sapiens	1:Experimental evidence at protein level	Selenoprotein F	0.9986	0.999	2	6	6	6	2	1	1	0	1	1	2	1	1	0	1	1	2	1	1	0	1	1	21258842	71333680	0	0	113822672	0	0	71333680	0	0	113822672	0
O60641	AP180_HUMAN	SNAP91	907	Homo sapiens	1:Experimental evidence at protein level	Clathrin coat assembly protein AP180	0.9688	0.9989	3	1	1	13	0	0	0	0	0	1	0	0	0	0	0	1	1	1	1	2	2	6	0	0	0	0	0	234281664	0	0	0	0	0	0
O60645	EXOC3_HUMAN	EXOC3	745	Homo sapiens	1:Experimental evidence at protein level	Exocyst complex component 3	1	0.9986	3	3	3	3	0	0	0	0	0	3	0	0	0	0	0	3	0	0	0	0	0	3	0	0	0	0	0	43085192	0	0	0	0	0	0
O60658	PDE8A_HUMAN	PDE8A	829	Homo sapiens	1:Experimental evidence at protein level	High affinity cAMP-specific and IBMX-insensitive 3',5'-cyclic phosphodiesterase 8A	0.9968	0.9985	2	3	3	3	0	0	0	0	0	3	0	0	0	0	0	3	0	0	0	0	0	3	0	0	0	0	0	0	0	0	0	0	0	0
O60664	PLIN3_HUMAN	PLIN3	434	Homo sapiens	1:Experimental evidence at protein level	Perilipin-3	1	0.999	7	12	12	12	0	0	0	0	0	12	0	0	0	0	0	12	0	0	0	0	0	12	0	0	0	0	0	231205488	0	0	0	0	0	0
O60669	MOT2_HUMAN	SLC16A7	478	Homo sapiens	1:Experimental evidence at protein level	Monocarboxylate transporter 2	1	0.999	6	11	11	11	2	2	2	2	2	1	2	2	2	2	2	1	2	2	2	2	2	1	4.60032e+06	57832904	0	162922080	276605024	0	0	56094764	0	0	202003792	0
O60678	ANM3_HUMAN	PRMT3	531	Homo sapiens	1:Experimental evidence at protein level	Protein arginine N-methyltransferase 3	1	0.999	13	38	38	38	1	1	6	2	4	24	1	1	6	2	4	24	1	1	6	2	4	24	39210380	116612848	12724489	133175664	293846848	2464459260	51101868	151978496	7369861	101663592	154149104	273663424		+		1.00685	0.285786	2.07581	1.12681
O60684	IMA7_HUMAN	KPNA6	536	Homo sapiens	1:Experimental evidence at protein level	Importin subunit alpha-7	1	0.999	16	32	25	61	2	4	11	1	1	13	2	4	9	1	0	9	4	9	22	2	2	22	0	0	653772290	0	0	469755136	0	0	440405504	0	0	139930992
O60701	UGDH_HUMAN	UGDH	494	Homo sapiens	1:Experimental evidence at protein level	UDP-glucose 6-dehydrogenase	0.9994	0.9983	3	4	4	4	1	2	0	1	0	0	1	2	0	1	0	0	1	2	0	1	0	0	0	0	0	0	0	0	0	0	0	0	0	0
O60716	CTND1_HUMAN	CTNND1	968	Homo sapiens	1:Experimental evidence at protein level	Catenin delta-1	1	0.999	17	41	41	41	2	5	1	5	5	23	2	5	1	5	5	23	2	5	1	5	5	23	33448042	169118432	0	298799744	168625808	2223534590	31541872	126423768	0	169651056	466495232	651879870		+	+	1.75625	0.0342917	3.12414	2.08704
O60725	ICMT_HUMAN	ICMT	284	Homo sapiens	1:Experimental evidence at protein level	Protein-S-isoprenylcysteine O-methyltransferase	1	0.999	3	9	9	9	2	2	1	0	1	3	2	2	1	0	1	3	2	2	1	0	1	3	132643200	27545534	0	0	0	159146080	73457576	0	0	0	0	88232760
O60739	EIF1B_HUMAN	EIF1B	113	Homo sapiens	1:Experimental evidence at protein level	Eukaryotic translation initiation factor 1b	0.9946	0.999	5	1	1	35	0	0	1	0	0	0	0	0	1	0	0	0	3	7	10	1	7	7	0	0	6.93046e+06	0	0	0	0	0	0	0	0	0
O60749	SNX2_HUMAN	SNX2	519	Homo sapiens	1:Experimental evidence at protein level	Sorting nexin-2	1	0.999	16	28	28	35	0	0	1	4	1	22	0	0	1	4	1	22	0	0	2	5	2	26	0	0	11724414	0	0	1464488060	0	0	12016327	0	0	285832320
O60762	DPM1_HUMAN	DPM1	260	Homo sapiens	1:Experimental evidence at protein level	Dolichol-phosphate mannosyltransferase subunit 1	1	0.999	7	21	21	21	3	4	7	3	1	3	3	4	7	3	1	3	3	4	7	3	1	3	154957728	218350656	189770096	414448256	0	1.63094e+06	145197488	170347040	129429392	206787392	0	0		+		0.0613278	0.881128	-1.13463	-0.826593
O60763	USO1_HUMAN	USO1	962	Homo sapiens	1:Experimental evidence at protein level	General vesicular transport factor p115	1	0.999	21	55	55	55	2	1	19	5	1	27	2	1	19	5	1	27	2	1	19	5	1	27	98451536	0	1172535420	264806256	0	2023799170	63417456	0	527399296	145001040	0	744808260
O60765	Z354A_HUMAN	ZNF354A	605	Homo sapiens	1:Experimental evidence at protein level	Zinc finger protein 354A	0	0.9988	2	2	0	10	1	0	0	1	0	0	0	0	0	0	0	0	2	0	3	2	1	2	202807360	0	0	368913824	0	0	202807360	0	0	368913824	0	0	sp|Q8NB42|ZN527_HUMAN
O60783	RT14_HUMAN	MRPS14	128	Homo sapiens	1:Experimental evidence at protein level	Small ribosomal subunit protein uS14m	1	0.999	4	30	30	30	4	5	9	1	7	4	4	5	9	1	7	4	4	5	9	1	7	4	115921696	2086660990	1149095420	0	1564540290	534660928	186640704	845352510	476799712	0	912601920	253503472		+		0.13367	0.801616	-0.989787	-0.509992
O60826	CCD22_HUMAN	CCDC22	627	Homo sapiens	1:Experimental evidence at protein level	Coiled-coil domain-containing protein 22	1	0.999	12	16	16	16	0	0	1	1	1	13	0	0	1	1	1	13	0	0	1	1	1	13	0	0	0	0	0	106560688	0	0	0	0	0	0
O60828	PQBP1_HUMAN	PQBP1	265	Homo sapiens	1:Experimental evidence at protein level	Polyglutamine-binding protein 1	1	0.999	12	97	97	97	24	22	7	18	21	5	24	22	7	18	21	5	24	22	7	18	21	5	6375908400	7362012200	961117500	7435557900	13606612000	625234690	1191849470	1891855870	1268050430	1648104190	3154250240	321874656		+		0.225367	0.679841	-0.257648	-0.171586
O60831	PRAF2_HUMAN	PRAF2	178	Homo sapiens	1:Experimental evidence at protein level	PRA1 family protein 2	0.9998	0.9989	3	7	7	7	2	1	1	0	0	3	2	1	1	0	0	3	2	1	1	0	0	3	233974320	177536544	123607040	0	0	305427680	224665904	177536544	123607040	0	0	305427680		+		0.0925489	0.834117	-0.899361	-0.633151
O60832	DKC1_HUMAN	DKC1	514	Homo sapiens	1:Experimental evidence at protein level	H/ACA ribonucleoprotein complex subunit DKC1	1	0.999	32	255	255	255	52	38	38	54	39	34	52	38	38	54	39	34	52	38	38	54	39	34	18357020700	11201437700	5545163800	24673273900	17597161500	4564447700	3019957250	3121277440	1004136830	4015706370	3959769860	1220306940		+		0.467169	0.559915	0.345231	0.269048
O60841	IF2P_HUMAN	EIF5B	1220	Homo sapiens	1:Experimental evidence at protein level	Eukaryotic translation initiation factor 5B	1	0.999	84	1134	1117	1134	207	219	198	196	164	150	203	216	195	194	161	148	207	219	198	196	164	150	122644636000	148105560000	53421195000	152650252000	176607969000	50221400000	6851466200	10975948800	3373402110	8326451200	12097456100	2994672130		+		0.337228	0.59072	0.0832799	0.065104
O60869	EDF1_HUMAN	EDF1	148	Homo sapiens	1:Experimental evidence at protein level	Endothelial differentiation-related factor 1	1	0.999	14	102	102	102	7	8	38	10	9	30	7	8	38	10	9	30	7	8	38	10	9	30	1157883010	1796351100	31728820200	2420752130	4291648510	18861697000	687059390	1198235390	7034800100	978048510	1521926660	5191136800		+		0.338906	0.584249	0.138667	0.0796019
O60870	KIN17_HUMAN	KIN	393	Homo sapiens	1:Experimental evidence at protein level	DNA/RNA-binding protein KIN17	1	0.999	22	69	69	69	22	13	2	21	9	2	22	13	2	21	9	2	22	13	2	21	9	2	1303230720	1559094020	5409121	1812581250	3598377220	9971292	229724864	384569888	0	338400416	746680510	23841848		+		0.496811	0.526194	1.27122	0.424558
O60879	DIAP2_HUMAN	DIAPH2	1101	Homo sapiens	1:Experimental evidence at protein level	Protein diaphanous homolog 2	1	0.9988	5	5	5	5	0	0	0	4	0	1	0	0	0	4	0	1	0	0	0	4	0	1	0	0	0	1057832130	0	0	0	0	0	0	0	0
O60884	DNJA2_HUMAN	DNAJA2	412	Homo sapiens	1:Experimental evidence at protein level	DnaJ homolog subfamily A member 2	1	0.999	25	263	263	263	46	49	32	45	53	38	46	49	32	45	53	38	46	49	32	45	53	38	21034788900	16487355400	3125351170	25531052000	24393201700	6244324900	3669380610	1677198210	894780930	4586124300	3413800700	1593607420		+		0.716775	0.471488	0.726584	0.584182
O60885	BRD4_HUMAN	BRD4	1362	Homo sapiens	1:Experimental evidence at protein level	Bromodomain-containing protein 4	1	0.999	48	238	238	424	54	49	7	58	57	13	54	49	7	58	57	13	92	84	35	91	89	33	9590950900	11066161200	253227808	16065711100	23275452400	335865088	1349118980	2411749890	124440064	2247233020	3246138370	115343288		+		0.361761	0.575009	0.351753	0.14021
O60888	CUTA_HUMAN	CUTA	179	Homo sapiens	1:Experimental evidence at protein level	Protein CutA	0.9903	0.9989	2	4	4	4	0	0	0	0	0	4	0	0	0	0	0	4	0	0	0	0	0	4	0	0	0	0	0	182213280	0	0	0	0	0	0
O60890	OPHN1_HUMAN	OPHN1	802	Homo sapiens	1:Experimental evidence at protein level	Oligophrenin-1	0.9836	0.9989	2	2	2	2	0	0	0	0	0	2	0	0	0	0	0	2	0	0	0	0	0	2	0	0	0	0	0	11327434	0	0	0	0	0	0
O60907	TBL1X_HUMAN	TBL1X	577	Homo sapiens	1:Experimental evidence at protein level	F-box-like/WD repeat-containing protein TBL1X	0.9464	0.9981	1	1	1	1	0	0	0	0	0	1	0	0	0	0	0	1	0	0	0	0	0	1	0	0	0	0	0	0	0	0	0	0	0	0
O60925	PFD1_HUMAN	PFDN1	122	Homo sapiens	1:Experimental evidence at protein level	Prefoldin subunit 1	1	0.999	8	30	30	30	1	2	0	6	1	20	1	2	0	6	1	20	1	2	0	6	1	20	31298690	54043792	0	986850560	254661072	9350088700	49885636	53606572	0	264146816	232370736	2332221700		+	+	1.75118	0.0255951	4.06756	2.25598
O60927	PP1RB_HUMAN	PPP1R11	126	Homo sapiens	1:Experimental evidence at protein level	E3 ubiquitin-protein ligase PPP1R11	1	0.9989	2	4	4	4	1	2	0	0	1	0	1	2	0	0	1	0	1	2	0	0	1	0	0	80907792	0	0	0	0	0	0	0	0	0	0
O60934	NBN_HUMAN	NBN	754	Homo sapiens	1:Experimental evidence at protein level	Nibrin	0.9338	0.9977	1	1	1	1	0	0	1	0	0	0	0	0	1	0	0	0	0	0	1	0	0	0	0	0	0	0	0	0	0	0	0	0	0	0
O60942	MCE1_HUMAN	RNGTT	597	Homo sapiens	1:Experimental evidence at protein level	mRNA-capping enzyme	1	0.999	11	23	23	23	5	5	0	5	6	2	5	5	0	5	6	2	5	5	0	5	6	2	54954884	189328432	0	180088784	175436832	0	52898424	42822912	0	91362792	133789000	0
O75027	ABCB7_HUMAN	ABCB7	752	Homo sapiens	1:Experimental evidence at protein level	Iron-sulfur clusters transporter ABCB7, mitochondrial	1	0.9987	8	16	16	16	2	0	3	3	0	8	2	0	3	3	0	8	2	0	3	3	0	8	0	0	4783510	0	0	73733768	0	0	6035777	0	0	31894128
O75044	SRGP2_HUMAN	SRGAP2	1071	Homo sapiens	1:Experimental evidence at protein level	SLIT-ROBO Rho GTPase-activating protein 2	1	0.999	33	110	51	110	20	15	3	23	15	34	11	6	2	8	4	20	20	15	3	23	15	34	1153847040	1572248190	174132912	1800354050	2488178690	2972436990	179728096	276026688	176974096	337668064	566360320	392875456		+		1.85789	0.229817	1.03241	1.28203
O75052	CAPON_HUMAN	NOS1AP	506	Homo sapiens	1:Experimental evidence at protein level	Carboxyl-terminal PDZ ligand of neuronal nitric oxide synthase protein	0.8721	0.9952	1	1	1	1	0	0	0	1	0	0	0	0	0	1	0	0	0	0	0	1	0	0	0	0	0	0	0	0	0	0	0	0	0	0
O75056	SDC3_HUMAN	SDC3	442	Homo sapiens	1:Experimental evidence at protein level	Syndecan-3	0.9707	0.999	1	1	1	1	0	0	1	0	0	0	0	0	1	0	0	0	0	0	1	0	0	0	0	0	7.24848e+06	0	0	0	0	0	0	0	0	0
O75061	AUXI_HUMAN	DNAJC6	913	Homo sapiens	1:Experimental evidence at protein level	Auxilin	1	0.999	6	8	8	8	0	0	0	0	0	8	0	0	0	0	0	8	0	0	0	0	0	8	0	0	0	0	0	246043552	0	0	0	0	0	0
O75064	DEN4B_HUMAN	DENND4B	1496	Homo sapiens	1:Experimental evidence at protein level	DENN domain-containing protein 4B	0.9996	0.9966	2	3	3	3	0	2	0	0	1	0	0	2	0	0	1	0	0	2	0	0	1	0	0	0	0	0	0	0	0	0	0	0	0	0
O75071	EFC14_HUMAN	EFCAB14	495	Homo sapiens	1:Experimental evidence at protein level	EF-hand calcium-binding domain-containing protein 14	1	0.999	3	5	5	5	1	1	0	2	1	0	1	1	0	2	1	0	1	1	0	2	1	0	0	31069536	0	0	0	0	0	0	0	0	0	0
O75083	WDR1_HUMAN	WDR1	606	Homo sapiens	1:Experimental evidence at protein level	WD repeat-containing protein 1	1	0.9989	5	6	6	6	0	0	0	0	0	6	0	0	0	0	0	6	0	0	0	0	0	6	0	0	0	0	0	417607872	0	0	0	0	0	0
O75113	N4BP1_HUMAN	N4BP1	896	Homo sapiens	1:Experimental evidence at protein level	NEDD4-binding protein 1	1	0.999	19	31	31	31	0	0	0	0	1	30	0	0	0	0	1	30	0	0	0	0	1	30	0	0	0	0	71160936	3047918590	0	0	0	0	71160936	1273067140
O75116	ROCK2_HUMAN	ROCK2	1388	Homo sapiens	1:Experimental evidence at protein level	Rho-associated protein kinase 2	1	0.9986	9	9	9	11	0	1	1	1	1	5	0	1	1	1	1	5	0	2	1	1	2	5	0	70579440	18903978	0	0	83452160	0	0	0	0	0	0
O75122	CLAP2_HUMAN	CLASP2	1294	Homo sapiens	1:Experimental evidence at protein level	CLIP-associating protein 2	1	0.999	23	47	43	47	5	3	2	10	6	21	4	2	2	9	6	20	5	3	2	10	6	21	25827876	38577440	22147510	534984384	108815328	2117877500	22965816	31915158	51816176	181665632	96163024	199896928		+	+	2.29101	0.0275503	2.17425	2.22909
O75128	COBL_HUMAN	COBL	1261	Homo sapiens	1:Experimental evidence at protein level	Protein cordon-bleu	1	0.9989	9	16	16	16	0	0	0	2	2	12	0	0	0	2	2	12	0	0	0	2	2	12	0	0	0	53605384	6.91782e+06	219388320	0	0	0	0	6.91782e+06	115541816
O75131	CPNE3_HUMAN	CPNE3	537	Homo sapiens	1:Experimental evidence at protein level	Copine-3	1	0.999	12	76	63	76	15	8	15	14	6	18	13	6	13	13	5	13	15	8	15	14	6	18	1667075460	694977540	1058747780	1957633540	624509950	1431101570	286495264	288790240	201922656	348267424	284424928	326224128		+		1.06664	0.514563	0.317257	0.459314
O75132	ZBED4_HUMAN	ZBED4	1171	Homo sapiens	1:Experimental evidence at protein level	Zinc finger BED domain-containing protein 4	0.8374	0.9936	1	1	1	1	0	0	0	0	0	1	0	0	0	0	0	1	0	0	0	0	0	1	0	0	0	0	0	0	0	0	0	0	0	0
O75143	ATG13_HUMAN	ATG13	517	Homo sapiens	1:Experimental evidence at protein level	Autophagy-related protein 13	1	0.999	8	11	11	11	0	0	0	0	0	11	0	0	0	0	0	11	0	0	0	0	0	11	0	0	0	0	0	322657312	0	0	0	0	0	0
O75145	LIPA3_HUMAN	PPFIA3	1194	Homo sapiens	1:Experimental evidence at protein level	Liprin-alpha-3	0.9169	0.997	2	1	1	2	0	0	0	0	0	1	0	0	0	0	0	1	0	0	0	0	1	1	0	0	0	0	0	6010148	0	0	0	0	0	0
O75146	HIP1R_HUMAN	HIP1R	1068	Homo sapiens	1:Experimental evidence at protein level	Huntingtin-interacting protein 1-related protein	1	0.9979	6	7	7	8	1	2	2	0	0	2	1	2	2	0	0	2	1	2	3	0	0	2	0	0	8.28458e+06	0	0	0	0	0	0	0	0	0
O75147	OBSL1_HUMAN	OBSL1	1896	Homo sapiens	1:Experimental evidence at protein level	Obscurin-like protein 1	1	0.9986	12	21	21	21	3	2	5	2	4	5	3	2	5	2	4	5	3	2	5	2	4	5	0	0	48157768	11095051	704653820	68831352	0	0	34815088	0	0	65690552
O75150	BRE1B_HUMAN	RNF40	1001	Homo sapiens	1:Experimental evidence at protein level	E3 ubiquitin-protein ligase BRE1B	1	0.9989	14	21	21	28	5	2	5	3	2	4	5	2	5	3	2	4	5	4	7	3	4	5	34752508	144405712	63790052	177871872	250446256	0	91464928	144405712	15019522	0	250446256	0		+		0.461179	0.550528	0.56932	0.310359
O75151	PHF2_HUMAN	PHF2	1096	Homo sapiens	1:Experimental evidence at protein level	Lysine-specific demethylase PHF2	1	0.999	40	188	188	201	25	21	50	25	26	41	25	21	50	25	26	41	26	22	55	25	28	45	1732552320	3157517820	4325659600	3442897410	4869162000	4094649600	348142432	529705440	705650240	696257150	1136779010	806726460		+		1.29005	0.37915	0.764919	0.886733
O75152	ZC11A_HUMAN	ZC3H11A	810	Homo sapiens	1:Experimental evidence at protein level	Zinc finger CCCH domain-containing protein 11A	1	0.999	16	42	25	42	9	4	4	16	5	4	6	4	0	11	4	0	9	4	4	16	5	4	473778624	238829664	77997672	1687393540	116906264	44646452	166602688	185738400	78951200	302799840	70365680	45192260		+		0.170801	0.73711	-0.447753	-0.316364
O75153	CLU_HUMAN	CLUH	1309	Homo sapiens	1:Experimental evidence at protein level	Clustered mitochondria protein homolog	1	0.999	16	31	30	31	2	4	4	5	2	14	2	4	3	5	2	14	2	4	4	5	2	14	0	910577600	0	55805824	168665856	928900100	0	1287463040	0	30111130	0	277885440
O75155	CAND2_HUMAN	CAND2	1236	Homo sapiens	1:Experimental evidence at protein level	Cullin-associated NEDD8-dissociated protein 2	1	0.9988	8	4	4	15	0	0	0	0	0	4	0	0	0	0	0	4	3	0	4	1	0	7	0	0	0	0	0	0	0	0	0	0	0	0
O75157	T22D2_HUMAN	TSC22D2	780	Homo sapiens	1:Experimental evidence at protein level	TSC22 domain family protein 2	0.9999	0.9988	3	2	0	3	0	0	0	0	0	2	0	0	0	0	0	0	0	0	0	0	0	3	0	0	0	0	0	185396032	0	0	0	0	0	0	sp|Q15714|T22D1_HUMAN
O75161	NPHP4_HUMAN	NPHP4	1426	Homo sapiens	1:Experimental evidence at protein level	Nephrocystin-4	1	0.9989	6	7	7	7	0	0	0	0	0	7	0	0	0	0	0	7	0	0	0	0	0	7	0	0	0	0	0	12417600	0	0	0	0	0	0
O75164	KDM4A_HUMAN	KDM4A	1064	Homo sapiens	1:Experimental evidence at protein level	Lysine-specific demethylase 4A	1	0.999	14	27	24	27	3	7	0	7	9	1	3	6	0	6	8	1	3	7	0	7	9	1	452230656	267747584	0	517698208	1009011710	86312864	182850704	316979040	0	320815072	273692288	0
O75165	DJC13_HUMAN	DNAJC13	2243	Homo sapiens	1:Experimental evidence at protein level	DnaJ homolog subfamily C member 13	0.8747	0.9934	2	2	2	2	0	0	0	1	0	1	0	0	0	1	0	1	0	0	0	1	0	1	0	0	0	0	0	1.35382e+06	0	0	0	0	0	0
O75167	PHAR2_HUMAN	PHACTR2	634	Homo sapiens	1:Experimental evidence at protein level	Phosphatase and actin regulator 2	1	0.999	9	10	10	10	0	0	0	2	2	6	0	0	0	2	2	6	0	0	0	2	2	6	0	0	0	0	61783992	167492576	0	0	0	0	0	0
O75170	PP6R2_HUMAN	PPP6R2	966	Homo sapiens	1:Experimental evidence at protein level	Serine/threonine-protein phosphatase 6 regulatory subunit 2	1	0.999	14	23	23	25	0	0	0	2	0	21	0	0	0	2	0	21	0	1	0	2	0	22	0	0	0	22803900	0	691692220	0	0	0	0	0	0
O75175	CNOT3_HUMAN	CNOT3	753	Homo sapiens	1:Experimental evidence at protein level	CCR4-NOT transcription complex subunit 3	1	0.999	7	16	16	16	1	0	1	6	0	8	1	0	1	6	0	8	1	0	1	6	0	8	0	0	55043348	385194656	0	330288096	0	0	55043348	175391168	0	0
O75179	ANR17_HUMAN	ANKRD17	2603	Homo sapiens	1:Experimental evidence at protein level	Ankyrin repeat domain-containing protein 17	1	0.999	40	70	70	143	5	5	3	14	7	36	5	5	3	14	7	36	11	11	12	29	16	64	168451376	416590656	61833860	1743549570	941318460	1934182780	147423680	260368672	67543880	512498432	382998176	484231072		+		1.69654	0.11003	1.73205	1.60565
O75190	DNJB6_HUMAN	DNAJB6	326	Homo sapiens	1:Experimental evidence at protein level	DnaJ homolog subfamily B member 6	1	0.999	10	44	27	44	4	8	11	4	6	11	2	5	7	2	5	6	4	8	11	4	6	11	379753888	1258748420	1212031100	453044800	396200768	564029890	223984080	729195580	889650430	279886048	208429472	435404448		+		0.0688303	0.852788	-0.838728	-0.70271
O75223	GGCT_HUMAN	GGCT	188	Homo sapiens	1:Experimental evidence at protein level	Gamma-glutamylcyclotransferase	0.9995	0.9989	2	4	4	4	0	0	1	0	0	3	0	0	1	0	0	3	0	0	1	0	0	3	0	0	23012482	0	0	0	0	0	0	0	0	0
O75251	NDUS7_HUMAN	NDUFS7	213	Homo sapiens	1:Experimental evidence at protein level	NADH dehydrogenase [ubiquinone] iron-sulfur protein 7, mitochondrial	1	0.9989	4	11	11	11	1	1	3	3	2	1	1	1	3	3	2	1	1	1	3	3	2	1	0	0	67051856	338502080	177778448	0	0	0	67051856	0	177778448	0
O75306	NDUS2_HUMAN	NDUFS2	463	Homo sapiens	1:Experimental evidence at protein level	NADH dehydrogenase [ubiquinone] iron-sulfur protein 2, mitochondrial	1	0.999	9	19	19	19	5	4	2	3	2	3	5	4	2	3	2	3	5	4	2	3	2	3	99493688	146775616	3.79801e+06	173824448	99469816	79928896	99493688	0	0	115932032	0	0
O75312	ZPR1_HUMAN	ZPR1	459	Homo sapiens	1:Experimental evidence at protein level	Zinc finger protein ZPR1	0.9643	0.9988	1	1	1	1	0	0	0	0	0	1	0	0	0	0	0	1	0	0	0	0	0	1	0	0	0	0	0	20783580	0	0	0	0	0	0
O75317	UBP12_HUMAN	USP12	370	Homo sapiens	1:Experimental evidence at protein level	Ubiquitin carboxyl-terminal hydrolase 12	0.9922	0.9986	4	1	1	12	0	0	0	0	0	1	0	0	0	0	0	1	0	2	1	2	3	4	0	0	0	0	0	0	0	0	0	0	0	0
O75319	DUS11_HUMAN	DUSP11	330	Homo sapiens	1:Experimental evidence at protein level	RNA/RNP complex-1-interacting phosphatase	1	0.9989	6	11	11	11	0	0	3	0	5	3	0	0	3	0	5	3	0	0	3	0	5	3	0	0	84623528	0	138144496	12332596	0	0	0	0	0	0
O75323	NIPS2_HUMAN	NIPSNAP2	286	Homo sapiens	1:Experimental evidence at protein level	Protein NipSnap homolog 2	1	0.999	8	19	19	24	3	3	5	3	4	1	3	3	5	3	4	1	6	3	5	5	4	1	0	498008160	0	0	857892860	21226090	0	336151680	0	0	502022528	21226090
O75330	HMMR_HUMAN	HMMR	724	Homo sapiens	1:Experimental evidence at protein level	Hyaluronan mediated motility receptor	1	0.9989	6	10	10	10	0	0	1	2	1	6	0	0	1	2	1	6	0	0	1	2	1	6	0	0	0	87264784	553906240	129465176	0	0	0	0	0	0
O75340	PDCD6_HUMAN	PDCD6	191	Homo sapiens	1:Experimental evidence at protein level	Programmed cell death protein 6	1	0.999	5	22	22	22	2	5	7	1	4	3	2	5	7	1	4	3	2	5	7	1	4	3	89775456	299944672	180434624	0	207397344	239512496	92759352	170710864	97989144	0	123875960	178365152		+		0.241597	0.65341	-0.112532	-0.105084
O75347	TBCA_HUMAN	TBCA	108	Homo sapiens	1:Experimental evidence at protein level	Tubulin-specific chaperone A	1	0.999	7	21	21	21	0	0	11	0	0	10	0	0	11	0	0	10	0	0	11	0	0	10	0	0	1621340670	0	0	1067910980	0	0	366959104	0	0	337288384
O75348	VATG1_HUMAN	ATP6V1G1	118	Homo sapiens	1:Experimental evidence at protein level	V-type proton ATPase subunit G 1	1	0.999	4	19	11	19	2	2	5	4	3	3	1	2	2	2	2	2	2	2	5	4	3	3	0	139659392	80668384	54888772	348457920	270941856	0	105172704	67044852	999451390	90779272	109639504		+		1.00196	0.296926	1.9761	1.10665
O75351	VPS4B_HUMAN	VPS4B	444	Homo sapiens	1:Experimental evidence at protein level	Vacuolar protein sorting-associated protein 4B	1	0.999	6	11	8	19	1	1	1	1	0	7	0	1	1	0	0	6	2	2	2	2	0	11	0	30251286	6376962	0	0	39218116	0	30251286	6376962	0	0	0
O75352	MPU1_HUMAN	MPDU1	247	Homo sapiens	1:Experimental evidence at protein level	Mannose-P-dolichol utilization defect 1 protein	0.9431	0.998	1	6	6	6	1	0	1	1	2	1	1	0	1	1	2	1	1	0	1	1	2	1	110392288	0	0	0	0	0	0	0	0	0	0	0
O75367	H2AY_HUMAN	MACROH2A1	369	Homo sapiens	1:Experimental evidence at protein level	Core histone macro-H2A.1	1	0.999	12	48	37	48	16	10	0	11	11	0	13	8	0	8	8	0	16	10	0	11	11	0	1343617020	583058820	0	1807600260	2200337410	0	281534048	398526592	0	353224288	521403328	0
O75369	FLNB_HUMAN	FLNB	2602	Homo sapiens	1:Experimental evidence at protein level	Filamin-B	1	0.999	35	62	61	77	0	2	26	2	0	32	0	2	26	2	0	31	1	2	29	8	1	36	0	0	684312000	10262212	0	1266091140	0	0	180594912	17811482	0	226836192
O75376	NCOR1_HUMAN	NCOR1	2440	Homo sapiens	1:Experimental evidence at protein level	Nuclear receptor corepressor 1	1	0.999	12	15	14	15	0	0	2	5	0	8	0	0	2	4	0	8	0	0	2	5	0	8	0	0	0	26361820	0	0	0	0	0	0	0	0
O75380	NDUS6_HUMAN	NDUFS6	124	Homo sapiens	1:Experimental evidence at protein level	NADH dehydrogenase [ubiquinone] iron-sulfur protein 6, mitochondrial	1	0.9989	3	12	12	12	1	0	1	3	5	2	1	0	1	3	5	2	1	0	1	3	5	2	0	0	0	295460960	506202112	177681744	0	0	0	204624352	320967296	177681744		+	+	1.80223	0.023675	3.96128	2.30191
O75381	PEX14_HUMAN	PEX14	377	Homo sapiens	1:Experimental evidence at protein level	Peroxisomal membrane protein PEX14	1	0.999	5	18	18	18	0	0	4	3	0	11	0	0	4	3	0	11	0	0	4	3	0	11	0	0	261398800	237736352	0	1175422590	0	0	121279072	177449296	0	359112448
O75385	ULK1_HUMAN	ULK1	1050	Homo sapiens	1:Experimental evidence at protein level	Serine/threonine-protein kinase ULK1	1	0.9986	5	10	10	10	0	0	0	1	1	8	0	0	0	1	1	8	0	0	0	1	1	8	0	0	0	0	0	49386808	0	0	0	0	0	0
O75386	TULP3_HUMAN	TULP3	442	Homo sapiens	1:Experimental evidence at protein level	Tubby-related protein 3	1	0.9983	3	4	4	4	0	0	0	1	2	1	0	0	0	1	2	1	0	0	0	1	2	1	0	0	0	0	0	2067125	0	0	0	0	0	0
O75390	CISY_HUMAN	CS	466	Homo sapiens	1:Experimental evidence at protein level	Citrate synthase, mitochondrial	1	0.9989	6	15	15	15	3	2	0	2	2	6	3	2	0	2	2	6	3	2	0	2	2	6	15123995	159782960	0	160212160	277584192	113314360	0	92459184	0	99618224	176351248	0
O75391	SPAG7_HUMAN	SPAG7	227	Homo sapiens	1:Experimental evidence at protein level	Sperm-associated antigen 7	0.9796	0.9985	2	4	4	4	0	0	1	0	1	2	0	0	1	0	1	2	0	0	1	0	1	2	0	0	0	0	0	0	0	0	0	0	0	0
O75394	RM33_HUMAN	MRPL33	65	Homo sapiens	1:Experimental evidence at protein level	Large ribosomal subunit protein bL33m	1	0.999	3	16	16	16	1	1	6	3	1	4	1	1	6	3	1	4	1	1	6	3	1	4	492282176	212218688	599970690	1004346880	692976510	592405700	425436832	1085124220	358164864	682628860	598879550	345028128		+		0.260325	0.638715	-0.0764249	-0.0706819
O75396	SC22B_HUMAN	SEC22B	215	Homo sapiens	1:Experimental evidence at protein level	Vesicle-trafficking protein SEC22b	1	0.999	10	73	73	73	5	7	6	9	7	39	5	7	6	9	7	39	5	7	6	9	7	39	2622459390	475091360	163530000	3925641980	888858430	5917218800	752623810	577136830	301497664	1387482500	650041660	2121534720		+		1.25201	0.285182	1.28966	1.13661
O75400	PR40A_HUMAN	PRPF40A	957	Homo sapiens	1:Experimental evidence at protein level	Pre-mRNA-processing factor 40 homolog A	1	0.999	47	432	420	432	100	68	56	100	71	37	94	68	56	95	70	37	100	68	56	100	71	37	53968208000	33035667500	9341431800	79466160000	54864179000	5787109900	5193288700	4784297500	1150709630	6540325400	6895820300	966341440		+		0.361112	0.578265	0.202737	0.121432
O75410	TACC1_HUMAN	TACC1	805	Homo sapiens	1:Experimental evidence at protein level	Transforming acidic coiled-coil-containing protein 1	1	0.999	13	16	16	19	0	0	1	3	0	12	0	0	1	3	0	12	1	0	1	3	1	13	0	0	0	4875431400	0	42047056	0	0	0	0	0	0
O75419	CDC45_HUMAN	CDC45	566	Homo sapiens	1:Experimental evidence at protein level	Cell division control protein 45 homolog	1	0.995	3	5	5	5	1	1	0	1	2	0	1	1	0	1	2	0	1	1	0	1	2	0	67889344	111189384	0	0	0	0	67889344	111189384	0	0	0	0
O75420	GGYF1_HUMAN	GIGYF1	1035	Homo sapiens	1:Experimental evidence at protein level	GRB10-interacting GYF protein 1	1	0.999	14	26	26	26	0	0	1	6	2	17	0	0	1	6	2	17	0	0	1	6	2	17	0	0	0	269605792	135871072	1055169020	0	0	0	269605792	135871072	448211840		+		1.55202	0.088443	2.27914	1.6817
O75427	LRCH4_HUMAN	LRCH4	683	Homo sapiens	1:Experimental evidence at protein level	Leucine-rich repeat and calponin homology domain-containing protein 4	1	0.9986	4	7	7	7	0	0	0	1	0	6	0	0	0	1	0	6	0	0	0	1	0	6	0	0	0	0	0	34040912	0	0	0	0	0	0
O75431	MTX2_HUMAN	MTX2	263	Homo sapiens	1:Experimental evidence at protein level	Metaxin-2	0.9695	0.9981	2	4	4	4	0	0	1	0	0	3	0	0	1	0	0	3	0	0	1	0	0	3	0	0	89959536	0	0	0	0	0	0	0	0	0
O75436	VP26A_HUMAN	VPS26A	327	Homo sapiens	1:Experimental evidence at protein level	Vacuolar protein sorting-associated protein 26A	1	0.999	4	9	5	9	3	1	1	2	1	1	3	0	0	2	0	0	3	1	1	2	1	1	87513216	77943928	13098007	82059600	55386824	0	0	77943928	13098007	0	55386824	0
O75437	ZN254_HUMAN	ZNF254	659	Homo sapiens	1:Experimental evidence at protein level	Zinc finger protein 254	0.9353	0.9979	4	1	0	14	0	0	1	0	0	0	0	0	0	0	0	0	5	0	5	4	0	0	0	0	9723065	0	0	0	0	0	0	0	0	0
O75438	NDUB1_HUMAN	NDUFB1	58	Homo sapiens	1:Experimental evidence at protein level	NADH dehydrogenase [ubiquinone] 1 beta subcomplex subunit 1	1	0.9986	3	5	5	5	0	0	0	1	1	3	0	0	0	1	1	3	0	0	0	1	1	3	0	0	0	9411741	16741429	0	0	0	0	9411741	16741429	0
O75439	MPPB_HUMAN	PMPCB	489	Homo sapiens	1:Experimental evidence at protein level	Mitochondrial-processing peptidase subunit beta	1	0.9989	5	12	12	12	2	1	4	3	1	1	2	1	4	3	1	1	2	1	4	3	1	1	0	0	130920680	0	0	0	0	0	0	0	0	0
O75446	SAP30_HUMAN	SAP30	220	Homo sapiens	1:Experimental evidence at protein level	Histone deacetylase complex subunit SAP30	1	0.999	8	18	18	18	7	5	1	3	2	0	7	5	1	3	2	0	7	5	1	3	2	0	452594560	297121728	2.50082e+06	409961792	810165380	0	459216288	66932868	667449	532168640	812297790	0		+		0.668046	0.417186	2.88021	0.761872
O75449	KTNA1_HUMAN	KATNA1	491	Homo sapiens	1:Experimental evidence at protein level	Katanin p60 ATPase-containing subunit A1	1	0.999	14	56	45	56	8	8	6	8	6	20	7	6	4	6	5	17	8	8	6	8	6	20	264005376	762542530	61488436	306116544	639440190	1885069820	103629536	239672784	58284380	177853984	243243312	556434430		+		1.11444	0.313763	1.35187	1.06512
O75467	Z324A_HUMAN	ZNF324	553	Homo sapiens	1:Experimental evidence at protein level	Zinc finger protein 324A	1	0.9985	4	6	2	6	0	0	4	0	0	2	0	0	1	0	0	1	0	0	4	0	0	2	0	0	0	0	0	30416340	0	0	0	0	0	0
O75475	PSIP1_HUMAN	PSIP1	530	Homo sapiens	1:Experimental evidence at protein level	PC4 and SFRS1-interacting protein	1	0.999	38	373	325	373	74	63	59	77	56	44	68	57	50	71	47	32	74	63	59	77	56	44	59007824000	38364279000	11383613400	94234362000	62961607000	7171470300	10774038500	7707782700	2384006400	15568395300	12836111400	1663864960		+		0.372309	0.574424	0.249345	0.144554
O75487	GPC4_HUMAN	GPC4	556	Homo sapiens	1:Experimental evidence at protein level	Glypican-4	1	0.999	17	155	129	155	14	27	66	7	10	31	11	23	55	6	9	25	14	27	66	7	10	31	2664331780	4915520500	17278519300	482297312	1270015870	4220073980	676644100	1227077250	3303685630	272638752	921883780	904952640		+		0.0573668	0.890063	-1.19738	-0.864536
O75489	NDUS3_HUMAN	NDUFS3	264	Homo sapiens	1:Experimental evidence at protein level	NADH dehydrogenase [ubiquinone] iron-sulfur protein 3, mitochondrial	1	0.999	8	33	33	33	2	6	6	4	3	12	2	6	6	4	3	12	2	6	6	4	3	12	212741888	359606976	343065632	556479680	137911472	659999420	157068848	266767008	196746800	203111984	91308488	130392192		+		0.0493341	0.840141	-0.589788	-0.655015
O75494	SRS10_HUMAN	SRSF10	262	Homo sapiens	1:Experimental evidence at protein level	Serine/arginine-rich splicing factor 10	1	0.999	13	55	37	55	14	10	9	10	9	3	9	5	5	8	7	3	14	10	9	10	9	3	2329104900	1590915840	1079320960	2207696380	1502681090	65767988	499506784	369844864	317904896	514230336	583155710	83053352		+		0.180391	0.727672	-0.412538	-0.28879
O75496	GEMI_HUMAN	GMNN	209	Homo sapiens	1:Experimental evidence at protein level	Geminin	1	0.9989	4	7	7	7	0	1	0	1	0	5	0	1	0	1	0	5	0	1	0	1	0	5	0	140183584	0	0	0	374515360	0	140183584	0	0	0	180912416
O75506	HSBP1_HUMAN	HSBP1	76	Homo sapiens	1:Experimental evidence at protein level	Heat shock factor-binding protein 1	0.997	0.9988	2	2	2	2	0	0	0	0	0	2	0	0	0	0	0	2	0	0	0	0	0	2	0	0	0	0	0	23037034	0	0	0	0	0	0
O75521	ECI2_HUMAN	ECI2	394	Homo sapiens	1:Experimental evidence at protein level	Enoyl-CoA delta isomerase 2	1	0.999	7	11	11	11	2	1	2	3	0	3	2	1	2	3	0	3	2	1	2	3	0	3	78959840	55376184	12887983	33147880	0	31628556	34317864	95203008	8629469	110431576	0	17633376		+		0.448116	0.556244	0.498987	0.28321
O75525	KHDR3_HUMAN	KHDRBS3	346	Homo sapiens	1:Experimental evidence at protein level	KH domain-containing, RNA-binding, signal transduction-associated protein 3	0.999	0.9986	3	2	2	9	0	0	0	0	1	1	0	0	0	0	1	1	0	0	5	0	2	2	0	0	0	0	0	11233927	0	0	0	0	0	0
O75528	TADA3_HUMAN	TADA3	432	Homo sapiens	1:Experimental evidence at protein level	Transcriptional adapter 3	1	0.9987	4	6	6	6	1	3	0	1	1	0	1	3	0	1	1	0	1	3	0	1	1	0	44076844	31282946	0	101214824	0	0	44076844	0	0	101214824	0	0
O75530	EED_HUMAN	EED	441	Homo sapiens	1:Experimental evidence at protein level	Polycomb protein EED	1	0.999	14	74	74	74	15	12	13	14	12	8	15	12	13	14	12	8	15	12	13	14	12	8	1220103810	1747757570	565963900	2103504770	2026733820	342157504	354951872	542848640	108413784	468025504	902147710	97101320		+		0.39947	0.570336	0.324265	0.19294
O75533	SF3B1_HUMAN	SF3B1	1304	Homo sapiens	1:Experimental evidence at protein level	Splicing factor 3B subunit 1	1	0.999	60	383	383	383	42	74	109	41	45	72	42	74	109	41	45	72	42	74	109	41	45	72	2804289790	13118155800	10660202500	5341640700	10569702400	6849926100	528246240	1095827970	847934850	716115330	1330985470	548567420		+		0.321767	0.604317	0.0303898	0.0307458
O75534	CSDE1_HUMAN	CSDE1	798	Homo sapiens	1:Experimental evidence at protein level	Cold shock domain-containing protein E1	1	0.999	33	158	158	158	6	16	14	19	20	83	6	16	14	19	20	83	6	16	14	19	20	83	289170912	1093051650	944761090	3817073410	5043162100	24036554800	209569536	303222944	280375552	534477952	863396540	2712826370		+		1.64096	0.0887237	2.0449	1.68464
O75554	WBP4_HUMAN	WBP4	376	Homo sapiens	1:Experimental evidence at protein level	WW domain-binding protein 4	1	0.999	10	41	41	41	8	9	2	9	12	1	8	9	2	9	12	1	8	9	2	9	12	1	1006672700	2361873150	55082580	4222293500	4275247620	0	458244480	671317120	86133048	945530690	1189171580	0		+		0.312617	0.603902	0.0696735	0.0280457
O75558	STX11_HUMAN	STX11	287	Homo sapiens	1:Experimental evidence at protein level	Syntaxin-11	0.8972	0.9962	1	1	1	1	0	0	0	0	0	1	0	0	0	0	0	1	0	0	0	0	0	1	0	0	0	0	0	0	0	0	0	0	0	0
O75563	SKAP2_HUMAN	SKAP2	359	Homo sapiens	1:Experimental evidence at protein level	Src kinase-associated phosphoprotein 2	0.9952	0.9987	2	2	2	2	0	0	0	0	0	2	0	0	0	0	0	2	0	0	0	0	0	2	0	0	0	0	0	0	0	0	0	0	0	0
O75569	PRKRA_HUMAN	PRKRA	313	Homo sapiens	1:Experimental evidence at protein level	Interferon-inducible double-stranded RNA-dependent protein kinase activator A	1	0.999	12	61	61	61	14	14	11	13	4	5	14	14	11	13	4	5	14	14	11	13	4	5	2091369090	2207553790	887086020	2342578180	765610620	481133536	432985952	432366272	244180160	540920900	419425504	155649168		+		0.240143	0.655467	-0.12413	-0.111491
O75570	RF1M_HUMAN	MTRF1	445	Homo sapiens	1:Experimental evidence at protein level	Peptide chain release factor 1, mitochondrial	0.7416	0.9886	1	1	1	1	0	0	0	1	0	0	0	0	0	1	0	0	0	0	0	1	0	0	0	0	0	0	0	0	0	0	0	0	0	0
O75575	RPC9_HUMAN	CRCP	148	Homo sapiens	1:Experimental evidence at protein level	DNA-directed RNA polymerase III subunit RPC9	1	0.999	5	8	8	8	0	0	0	1	0	7	0	0	0	1	0	7	0	0	0	1	0	7	0	0	0	197956112	0	2055362180	0	0	0	0	0	0
O75581	LRP6_HUMAN	LRP6	1613	Homo sapiens	1:Experimental evidence at protein level	Low-density lipoprotein receptor-related protein 6	0.9416	0.9979	1	1	1	1	0	0	0	0	0	1	0	0	0	0	0	1	0	0	0	0	0	1	0	0	0	0	0	0	0	0	0	0	0	0
O75582	KS6A5_HUMAN	RPS6KA5	802	Homo sapiens	1:Experimental evidence at protein level	Ribosomal protein S6 kinase alpha-5	1	0.999	10	22	19	22	3	7	1	3	3	5	2	7	1	2	3	4	3	7	1	3	3	5	37730920	567959550	0	0	63500968	359024992	0	229728048	0	0	125248624	79016864
O75586	MED6_HUMAN	MED6	246	Homo sapiens	1:Experimental evidence at protein level	Mediator of RNA polymerase II transcription subunit 6	0.8721	0.9952	1	1	1	1	0	0	0	0	1	0	0	0	0	0	1	0	0	0	0	0	1	0	0	0	0	0	0	0	0	0	0	0	0	0
O75592	MYCB2_HUMAN	MYCBP2	4678	Homo sapiens	1:Experimental evidence at protein level	E3 ubiquitin-protein ligase MYCBP2	1	0.998	7	7	7	7	0	0	2	3	0	2	0	0	2	3	0	2	0	0	2	3	0	2	0	0	0	0	0	0	0	0	0	0	0	0
O75600	KBL_HUMAN	GCAT	419	Homo sapiens	1:Experimental evidence at protein level	2-amino-3-ketobutyrate coenzyme A ligase, mitochondrial	0.8693	0.995	1	1	1	1	0	1	0	0	0	0	0	1	0	0	0	0	0	1	0	0	0	0	0	54603980	0	0	0	0	0	0	0	0	0	0
O75607	NPM3_HUMAN	NPM3	178	Homo sapiens	1:Experimental evidence at protein level	Nucleoplasmin-3	1	0.999	3	25	25	25	5	3	5	5	4	3	5	3	5	5	4	3	5	3	5	5	4	3	4030780420	1809628930	1135057660	2052925440	1948268800	771940350	1561991550	1747658880	886070400	2315481860	1699073280	896360320		+		0.433288	0.569967	0.181303	0.180498
O75616	ERAL1_HUMAN	ERAL1	437	Homo sapiens	1:Experimental evidence at protein level	GTPase Era, mitochondrial	1	0.999	9	35	35	35	4	5	11	3	6	6	4	5	11	3	6	6	4	5	11	3	6	6	196792640	230323072	315981024	214131920	265475712	7.65071e+06	101945080	313490112	152158672	93881320	168955248	6362205		+		0.068189	0.901083	-1.86352	-0.917238
O75643	U520_HUMAN	SNRNP200	2136	Homo sapiens	1:Experimental evidence at protein level	U5 small nuclear ribonucleoprotein 200 kDa helicase	1	0.999	101	486	485	486	108	105	60	77	78	58	107	105	60	77	78	58	108	105	60	77	78	58	15270553600	19195951100	3773091580	15490093100	18986215400	3385656060	816493180	1020144510	311278400	1012742340	1354652420	364654656		+		0.452562	0.565812	0.316076	0.247261
O75648	MTU1_HUMAN	TRMU	421	Homo sapiens	1:Experimental evidence at protein level	Mitochondrial tRNA-specific 2-thiouridylase 1	0.9874	0.9905	2	2	2	2	0	0	2	0	0	0	0	0	2	0	0	0	0	0	2	0	0	0	0	0	8740028	0	0	0	0	0	0	0	0	0
O75663	TIPRL_HUMAN	TIPRL	272	Homo sapiens	1:Experimental evidence at protein level	TIP41-like protein	1	0.999	12	53	53	53	5	4	6	3	6	29	5	4	6	3	6	29	5	4	6	3	6	29	161207840	104531256	615937730	79121752	417493568	8892259300	118215872	185726416	252324768	793748420	260897072	1781188350		+		1.39997	0.146796	2.01901	1.48035
O75665	OFD1_HUMAN	OFD1	1012	Homo sapiens	1:Experimental evidence at protein level	Centriole and centriolar satellite protein OFD1	1	0.999	3	3	3	3	0	0	0	1	0	2	0	0	0	1	0	2	0	0	0	1	0	2	0	0	0	0	0	0	0	0	0	0	0	0
O75674	TM1L1_HUMAN	TOM1L1	476	Homo sapiens	1:Experimental evidence at protein level	TOM1-like protein 1	1	0.9983	3	4	4	4	0	0	0	0	0	4	0	0	0	0	0	4	0	0	0	0	0	4	0	0	0	0	0	94302952	0	0	0	0	0	0
O75683	SURF6_HUMAN	SURF6	361	Homo sapiens	1:Experimental evidence at protein level	Surfeit locus protein 6	1	0.999	15	95	95	95	13	9	27	12	6	28	13	9	27	12	6	28	13	9	27	12	6	28	2303640320	600935940	5658258900	1464660100	1257151490	5429994000	449226432	288147008	1407942270	442254752	705688130	1158861820		+		0.456983	0.563483	0.329593	0.255297
O75688	PPM1B_HUMAN	PPM1B	479	Homo sapiens	1:Experimental evidence at protein level	Protein phosphatase 1B	0.9997	0.9989	4	2	2	7	0	0	0	0	0	2	0	0	0	0	0	2	0	1	1	1	0	4	0	0	0	0	0	56257684	0	0	0	0	0	0
O75691	UTP20_HUMAN	UTP20	2785	Homo sapiens	1:Experimental evidence at protein level	Small subunit processome component 20 homolog	1	0.999	28	37	37	37	5	7	4	12	5	4	5	7	4	12	5	4	5	7	4	12	5	4	122019904	206708304	80943944	466257920	255652928	14182592	43050264	372318592	20876002	0	0	25482820		+		0.111569	0.823025	-1.05312	-0.59548
O75694	NU155_HUMAN	NUP155	1391	Homo sapiens	1:Experimental evidence at protein level	Nuclear pore complex protein Nup155	1	0.999	16	37	37	37	3	3	8	5	2	16	3	3	8	5	2	16	3	3	8	5	2	16	40625356	0	140404160	644279420	0	438508960	35224628	0	74659512	221750368	0	323227392
O75717	WDHD1_HUMAN	WDHD1	1129	Homo sapiens	1:Experimental evidence at protein level	WD repeat and HMG-box DNA-binding protein 1	1	0.999	8	10	10	10	1	3	1	0	0	5	1	3	1	0	0	5	1	3	1	0	0	5	0	5102827	0	0	0	35495456	0	5102827	0	0	0	35495456
O75746	S2512_HUMAN	SLC25A12	678	Homo sapiens	1:Experimental evidence at protein level	Electrogenic aspartate/glutamate antiporter SLC25A12, mitochondrial	1	0.9989	8	5	5	21	0	0	0	3	0	2	0	0	0	3	0	2	1	1	6	4	0	9	0	0	0	0	0	2122773	0	0	0	0	0	0
O75781	PALM_HUMAN	PALM	387	Homo sapiens	1:Experimental evidence at protein level	Paralemmin-1	1	0.9984	4	4	4	4	0	0	0	0	0	4	0	0	0	0	0	4	0	0	0	0	0	4	0	0	0	0	0	9214609	0	0	0	0	0	0
O75792	RNH2A_HUMAN	RNASEH2A	299	Homo sapiens	1:Experimental evidence at protein level	Ribonuclease H2 subunit A	1	0.999	9	30	30	30	2	7	4	2	6	9	2	7	4	2	6	9	2	7	4	2	6	9	0	328464896	20241908	531328896	579324800	706471230	0	390054560	14660636	295978656	292526016	184074384		+		0.989351	0.285921	2.21929	1.12806
O75794	CD123_HUMAN	CDC123	336	Homo sapiens	1:Experimental evidence at protein level	Translation initiation factor eIF2 assembly protein	1	0.999	8	20	20	20	2	1	0	2	4	11	2	1	0	2	4	11	2	1	0	2	4	11	6.44371e+06	0	0	60531916	154286752	1099585920	6355577	0	0	59704032	155392032	327536480		+	+	2.09247	0.0132033	3.57667	2.5644
O75808	CAN15_HUMAN	CAPN15	1086	Homo sapiens	1:Experimental evidence at protein level	Calpain-15	1	0.999	9	15	15	15	0	0	0	0	0	15	0	0	0	0	0	15	0	0	0	0	0	15	0	0	0	0	0	903639620	0	0	0	0	0	0
O75817	POP7_HUMAN	POP7	140	Homo sapiens	1:Experimental evidence at protein level	Ribonuclease P protein subunit p20	1	0.999	4	14	14	14	0	4	5	1	3	1	0	4	5	1	3	1	0	4	5	1	3	1	0	1293500670	256473344	281546368	0	0	0	491432576	455873216	0	0	0
O75818	RPP40_HUMAN	RPP40	363	Homo sapiens	1:Experimental evidence at protein level	Ribonuclease P protein subunit p40	1	0.999	6	18	18	18	3	3	4	3	1	4	3	3	4	3	1	4	3	3	4	3	1	4	0	949837120	43558864	184408256	186619424	110171936	0	155957728	66510040	193470048	284949248	114219992		+		1.16144	0.28747	1.42495	1.12198
O75821	EIF3G_HUMAN	EIF3G	320	Homo sapiens	1:Experimental evidence at protein level	Eukaryotic translation initiation factor 3 subunit G	1	0.999	17	104	104	104	16	16	18	18	10	26	16	16	18	18	10	26	16	16	18	18	10	26	2179508990	2505229820	1813732480	4574294500	3777550590	6691595300	400037920	642370300	493187776	692865280	1315883260	1421029120		+		1.66327	0.237691	1.11791	1.26546
O75822	EIF3J_HUMAN	EIF3J	258	Homo sapiens	1:Experimental evidence at protein level	Eukaryotic translation initiation factor 3 subunit J	1	0.999	12	65	65	65	7	8	3	10	17	20	7	8	3	10	17	20	7	8	3	10	17	20	585885440	2654123010	53990488	1435744000	5924359200	6405812200	238242208	841081920	61241024	461001760	1072940350	1114021890		+		1.01716	0.297797	1.82958	1.097
O75828	CBR3_HUMAN	CBR3	277	Homo sapiens	1:Experimental evidence at protein level	Carbonyl reductase [NADPH] 3	0.966	0.9984	2	2	0	2	0	0	0	0	0	2	0	0	0	0	0	0	0	0	0	0	0	2	0	0	0	0	0	107680016	0	0	0	0	0	0	sp|P16152|CBR1_HUMAN
O75832	PSD10_HUMAN	PSMD10	226	Homo sapiens	1:Experimental evidence at protein level	26S proteasome non-ATPase regulatory subunit 10	0.9994	0.9973	2	6	6	6	0	0	2	1	0	3	0	0	2	1	0	3	0	0	2	1	0	3	0	0	0	0	0	229289152	0	0	0	0	0	0
O75843	AP1G2_HUMAN	AP1G2	785	Homo sapiens	1:Experimental evidence at protein level	AP-1 complex subunit gamma-like 2	1	0.9989	6	7	7	10	0	0	0	1	2	4	0	0	0	1	2	4	0	2	0	1	2	5	0	0	0	7320007	0	60742272	0	0	0	0	0	0
O75874	IDHC_HUMAN	IDH1	414	Homo sapiens	1:Experimental evidence at protein level	Isocitrate dehydrogenase [NADP] cytoplasmic	1	0.999	4	7	7	7	0	0	0	1	0	6	0	0	0	1	0	6	0	0	0	1	0	6	0	0	0	0	0	678899970	0	0	0	0	0	0
O75880	SCO1_HUMAN	SCO1	301	Homo sapiens	1:Experimental evidence at protein level	Protein SCO1 homolog, mitochondrial	1	0.9984	3	7	7	7	1	4	0	0	2	0	1	4	0	0	2	0	1	4	0	0	2	0	0	449891936	0	0	0	0	0	0	0	0	0	0
O75884	RBBP9_HUMAN	RBBP9	186	Homo sapiens	1:Experimental evidence at protein level	Serine hydrolase RBBP9	1	0.9977	3	5	5	5	2	1	0	2	0	0	2	1	0	2	0	0	2	1	0	2	0	0	0	11811947	0	0	0	0	0	0	0	0	0	0
O75896	TUSC2_HUMAN	TUSC2	110	Homo sapiens	1:Experimental evidence at protein level	Tumor suppressor candidate 2	0.9975	0.9988	2	2	2	2	0	0	0	0	0	2	0	0	0	0	0	2	0	0	0	0	0	2	0	0	0	0	0	13031272	0	0	0	0	0	0
O75909	CCNK_HUMAN	CCNK	580	Homo sapiens	1:Experimental evidence at protein level	Cyclin-K	1	0.999	7	37	35	37	1	8	7	2	10	9	1	8	7	2	8	9	1	8	7	2	10	9	13983429	152603776	397369888	161392560	1045115650	161743040	29041868	66057212	142650288	182196736	166629440	138920608		+		1.21359	0.287382	1.31531	1.1214
O75915	PRAF3_HUMAN	ARL6IP5	188	Homo sapiens	1:Experimental evidence at protein level	PRA1 family protein 3	0.9631	0.9987	1	4	4	4	0	0	0	1	0	3	0	0	0	1	0	3	0	0	0	1	0	3	0	0	0	0	0	0	0	0	0	0	0	0
O75925	PIAS1_HUMAN	PIAS1	651	Homo sapiens	1:Experimental evidence at protein level	E3 SUMO-protein ligase PIAS1	0.9999	0.9964	2	4	2	4	0	0	0	0	0	4	0	0	0	0	0	2	0	0	0	0	0	4	0	0	0	0	0	554891900	0	0	0	0	0	0
O75934	SPF27_HUMAN	BCAS2	225	Homo sapiens	1:Experimental evidence at protein level	Pre-mRNA-splicing factor SPF27	1	0.999	12	75	75	75	20	12	10	14	10	9	20	12	10	14	10	9	20	12	10	14	10	9	2850665220	1970452610	404280256	5024843800	2390762500	1644805120	651225730	836153280	181702464	864140540	850460800	473946432		+		0.639355	0.502826	0.605244	0.488437
O75935	DCTN3_HUMAN	DCTN3	186	Homo sapiens	1:Experimental evidence at protein level	Dynactin subunit 3	1	0.9988	6	9	9	9	0	0	0	2	0	7	0	0	0	2	0	7	0	0	0	2	0	7	0	0	0	867506820	0	454634688	0	0	0	0	0	0
O75937	DNJC8_HUMAN	DNAJC8	253	Homo sapiens	1:Experimental evidence at protein level	DnaJ homolog subfamily C member 8	1	0.999	13	60	60	60	13	8	10	16	8	5	13	8	10	16	8	5	13	8	10	16	8	5	2965680380	1360763140	511890400	3906024700	2366858500	580045440	869357060	699082050	467994560	1282003070	930155140	198854416		+		0.26953	0.636174	-0.0874634	-0.0638343
O75940	SPF30_HUMAN	SMNDC1	238	Homo sapiens	1:Experimental evidence at protein level	Survival of motor neuron-related-splicing factor 30	1	0.999	13	103	103	103	23	12	19	21	12	16	23	12	19	21	12	16	23	12	19	21	12	16	8896337900	6557009400	5121654800	13323772900	12825633800	4184527360	2678759420	3355442940	1079940610	3414550270	4666698200	962925890		+		0.392593	0.573441	0.220191	0.162261
O75947	ATP5H_HUMAN	ATP5PD	161	Homo sapiens	1:Experimental evidence at protein level	ATP synthase subunit d, mitochondrial	1	0.999	7	35	35	35	4	5	7	5	3	11	4	5	7	5	3	11	4	5	7	5	3	11	102506504	440852256	94993344	149961136	241042256	1013333570	119912072	137168000	64593048	175424480	201188496	187930528		+		1.52028	0.320801	0.880742	1.04927
O75955	FLOT1_HUMAN	FLOT1	427	Homo sapiens	1:Experimental evidence at protein level	Flotillin-1	1	0.999	6	7	7	7	0	0	0	1	0	6	0	0	0	1	0	6	0	0	0	1	0	6	0	0	0	26704452	0	111071232	0	0	0	0	0	0
O75962	TRIO_HUMAN	TRIO	3097	Homo sapiens	1:Experimental evidence at protein level	Triple functional domain protein	1	0.9983	7	7	6	7	0	3	0	2	0	2	0	3	0	1	0	2	0	3	0	2	0	2	0	0	0	0	0	17156956	0	0	0	0	0	0
O75964	ATP5L_HUMAN	ATP5MG	103	Homo sapiens	1:Experimental evidence at protein level	ATP synthase subunit g, mitochondrial	0.9986	0.9905	3	4	4	4	0	0	1	1	0	2	0	0	1	1	0	2	0	0	1	1	0	2	0	0	0	0	0	0	0	0	0	0	0	0
O75970	MPDZ_HUMAN	MPDZ	2070	Homo sapiens	1:Experimental evidence at protein level	Multiple PDZ domain protein	1	0.999	8	15	15	17	0	0	3	2	0	10	0	0	3	2	0	10	1	1	3	2	0	10	0	0	17597372	84690936	0	176673760	0	0	0	0	0	0
O75976	CBPD_HUMAN	CPD	1380	Homo sapiens	1:Experimental evidence at protein level	Carboxypeptidase D	1	0.9987	4	7	7	7	0	0	0	0	0	7	0	0	0	0	0	7	0	0	0	0	0	7	0	0	0	0	0	46197204	0	0	0	0	0	0
O76003	GLRX3_HUMAN	GLRX3	335	Homo sapiens	1:Experimental evidence at protein level	Glutaredoxin-3	1	0.999	10	24	24	24	3	4	3	1	0	13	3	4	3	1	0	13	3	4	3	1	0	13	171392176	75459744	119623840	0	0	1238672510	155993280	239766576	72197664	0	0	426175200		+		0.190086	0.725066	-0.466207	-0.280385
O76021	RL1D1_HUMAN	RSL1D1	490	Homo sapiens	1:Experimental evidence at protein level	Ribosomal L1 domain-containing protein 1	1	0.999	37	386	386	386	73	42	99	63	32	77	73	42	99	63	32	77	73	42	99	63	32	77	32625410000	15292920800	41217765000	34828100000	19264575500	33054234600	2455377660	1774659580	4156856830	2753346560	2482302210	3704412670		+		0.452182	0.569519	0.161043	0.179446
O76024	WFS1_HUMAN	WFS1	890	Homo sapiens	1:Experimental evidence at protein level	Wolframin	0.9995	0.997	3	4	4	4	0	0	2	0	0	2	0	0	2	0	0	2	0	0	2	0	0	2	0	0	0	0	0	4694987	0	0	0	0	0	0
O76031	CLPX_HUMAN	CLPX	633	Homo sapiens	1:Experimental evidence at protein level	ATP-dependent Clp protease ATP-binding subunit clpX-like, mitochondrial	1	0.999	11	26	26	26	4	8	3	6	4	1	4	8	3	6	4	1	4	8	3	6	4	1	178475296	380509536	848933950	422388736	454069440	841987140	86934920	166535728	848933950	139535680	217027152	841987140		+		0.401773	0.569973	0.350939	0.200432
O76039	CDKL5_HUMAN	CDKL5	960	Homo sapiens	1:Experimental evidence at protein level	Cyclin-dependent kinase-like 5	0.9594	0.9957	2	4	4	4	0	1	0	1	1	1	0	1	0	1	1	1	0	1	0	1	1	1	0	0	0	0	0	0	0	0	0	0	0	0
O76041	NEBL_HUMAN	NEBL	1014	Homo sapiens	1:Experimental evidence at protein level	Nebulette	1	0.999	6	11	10	11	0	0	0	0	0	11	0	0	0	0	0	10	0	0	0	0	0	11	0	0	0	0	0	344464800	0	0	0	0	0	0
O76071	CIAO1_HUMAN	CIAO1	339	Homo sapiens	1:Experimental evidence at protein level	Probable cytosolic iron-sulfur protein assembly protein CIAO1	1	0.999	4	15	15	15	3	2	4	2	1	3	3	2	4	2	1	3	3	2	4	2	1	3	165647920	115769824	101760520	171558544	188908768	129057056	2470854660	94042048	82662024	0	153454208	99416704		+		0.0983719	0.85587	-1.55373	-0.715315
O76074	PDE5A_HUMAN	PDE5A	875	Homo sapiens	1:Experimental evidence at protein level	cGMP-specific 3',5'-cyclic phosphodiesterase	0.9994	0.9982	3	3	3	3	0	0	0	1	0	2	0	0	0	1	0	2	0	0	0	1	0	2	0	0	0	0	0	0	0	0	0	0	0	0
O76080	ZFAN5_HUMAN	ZFAND5	213	Homo sapiens	1:Experimental evidence at protein level	AN1-type zinc finger protein 5	0.8515	0.9917	2	2	2	2	0	0	0	0	1	1	0	0	0	0	1	1	0	0	0	0	1	1	0	0	0	0	0	0	0	0	0	0	0	0
O76094	SRP72_HUMAN	SRP72	671	Homo sapiens	1:Experimental evidence at protein level	Signal recognition particle subunit SRP72	1	0.999	38	343	343	343	68	54	75	54	40	52	68	54	75	54	40	52	68	54	75	54	40	52	16915665900	15841730600	16801087500	21222268900	20883198000	11934290900	1619582340	1720378500	1664888830	1903099650	2550297090	1796727420		+		1.19408	0.513471	0.303538	0.460982
O94760	DDAH1_HUMAN	DDAH1	285	Homo sapiens	1:Experimental evidence at protein level	N(G),N(G)-dimethylarginine dimethylaminohydrolase 1	0.9199	0.9971	1	1	1	1	0	0	0	0	0	1	0	0	0	0	0	1	0	0	0	0	0	1	0	0	0	0	0	28762946	0	0	0	0	0	0
O94761	RECQ4_HUMAN	RECQL4	1208	Homo sapiens	1:Experimental evidence at protein level	ATP-dependent DNA helicase Q4	0.9979	0.9982	3	3	3	3	2	0	0	0	0	1	2	0	0	0	0	1	2	0	0	0	0	1	0	0	0	0	0	0	0	0	0	0	0	0
O94762	RECQ5_HUMAN	RECQL5	991	Homo sapiens	1:Experimental evidence at protein level	ATP-dependent DNA helicase Q5	1	0.9989	11	32	32	32	8	5	5	5	4	5	8	5	5	5	4	5	8	5	5	5	4	5	6917611500	55183492	62065532	0	227249328	38915912	98641504	216422192	26601966	0	491409440	29848152		+		0.441913	0.55651	0.556407	0.28351
O94763	RMP_HUMAN	URI1	535	Homo sapiens	1:Experimental evidence at protein level	Unconventional prefoldin RPB5 interactor 1	1	0.999	20	71	71	71	8	4	1	15	6	37	8	4	1	15	6	37	8	4	1	15	6	37	2220422910	127868024	77241624	1240590210	634022210	3958043390	472053888	234727472	67037720	567528580	262880240	470755488		+		0.836996	0.417375	1.08036	0.777795
O94776	MTA2_HUMAN	MTA2	668	Homo sapiens	1:Experimental evidence at protein level	Metastasis-associated protein MTA2	1	0.999	29	126	116	150	34	24	14	27	18	9	30	22	14	25	16	9	37	27	20	32	22	12	4257918210	4790030300	731023230	4983819800	5525087700	236844160	567413570	865042750	245730624	717782020	1198801020	200204288		+		0.364804	0.578966	0.171429	0.119472
O94782	UBP1_HUMAN	USP1	785	Homo sapiens	1:Experimental evidence at protein level	Ubiquitin carboxyl-terminal hydrolase 1	0.9999	0.9982	4	4	4	4	1	1	0	0	1	1	1	1	0	0	1	1	1	1	0	0	1	1	0	6444328400	0	0	0	0	0	0	0	0	0	0
O94788	AL1A2_HUMAN	ALDH1A2	518	Homo sapiens	1:Experimental evidence at protein level	Retinal dehydrogenase 2	1	0.999	23	73	59	73	0	1	0	6	7	59	0	0	0	6	4	49	0	1	0	6	7	59	0	0	0	471270080	493884544	13622705200	0	0	0	329355200	151428736	1821222910		+	+	1.87054	0.0182133	4.07498	2.40575
O94804	STK10_HUMAN	STK10	968	Homo sapiens	1:Experimental evidence at protein level	Serine/threonine-protein kinase 10	1	0.999	14	33	33	37	5	8	3	3	10	4	5	8	3	3	10	4	5	9	3	3	11	6	435395648	699473860	21315628	108692352	1038678270	92661632	113919800	249956800	38349164	139636000	199712144	45579700		+		0.325135	0.598105	0.0730311	0.048257
O94806	KPCD3_HUMAN	PRKD3	890	Homo sapiens	1:Experimental evidence at protein level	Serine/threonine-protein kinase D3	0.9581	0.9919	6	1	1	13	0	0	0	0	0	1	0	0	0	0	0	1	2	2	0	2	2	5	0	0	0	0	0	0	0	0	0	0	0	0
O94811	TPPP_HUMAN	TPPP	219	Homo sapiens	1:Experimental evidence at protein level	Tubulin polymerization-promoting protein	1	0.9988	4	7	7	7	1	1	0	0	1	4	1	1	0	0	1	4	1	1	0	0	1	4	100790640	0	0	0	0	70816512	0	0	0	0	0	0
O94813	SLIT2_HUMAN	SLIT2	1529	Homo sapiens	1:Experimental evidence at protein level	Slit homolog 2 protein	1	0.999	11	38	37	38	5	1	16	4	3	9	4	1	16	4	3	9	5	1	16	4	3	9	1149272190	26877642	160659984	417815232	209450800	151239568	155378192	92145336	160659984	276462816	263590096	151239568		+		1.22404	0.386162	0.75348	0.854881
O94822	LTN1_HUMAN	LTN1	1766	Homo sapiens	1:Experimental evidence at protein level	E3 ubiquitin-protein ligase listerin	0.9955	0.9988	2	3	3	3	1	0	0	2	0	0	1	0	0	2	0	0	1	0	0	2	0	0	0	0	0	144577776	0	0	0	0	0	0	0	0
O94826	TOM70_HUMAN	TOMM70	608	Homo sapiens	1:Experimental evidence at protein level	Mitochondrial import receptor subunit TOM70	1	0.999	9	18	18	18	4	4	2	4	3	1	4	4	2	4	3	1	4	4	2	4	3	1	125950240	259000400	0	124799384	460427552	0	68354488	130368648	0	96117944	171927296	0
O94830	DDHD2_HUMAN	DDHD2	711	Homo sapiens	1:Experimental evidence at protein level	Phospholipase DDHD2	1	0.999	6	8	8	8	0	0	0	0	0	8	0	0	0	0	0	8	0	0	0	0	0	8	0	0	0	0	0	307214656	0	0	0	0	0	0
O94842	TOX4_HUMAN	TOX4	621	Homo sapiens	1:Experimental evidence at protein level	TOX high mobility group box family member 4	1	0.999	11	79	50	79	8	12	22	10	10	17	6	6	13	7	7	11	8	12	22	10	10	17	3655966210	1266902780	2449260800	5510033400	3140898820	2906949890	948562690	845178560	1884837630	1144055550	2398303230	2124851580		+		0.893622	0.450229	0.649317	0.656072
O94855	SC24D_HUMAN	SEC24D	1032	Homo sapiens	1:Experimental evidence at protein level	Protein transport protein Sec24D	1	0.999	7	10	10	10	0	2	0	1	3	4	0	2	0	1	3	4	0	2	0	1	3	4	0	0	0	0	126104616	30601852	0	0	0	0	0	0
O94868	FCSD2_HUMAN	FCHSD2	740	Homo sapiens	1:Experimental evidence at protein level	F-BAR and double SH3 domains protein 2	1	0.999	8	15	15	15	0	0	0	0	0	15	0	0	0	0	0	15	0	0	0	0	0	15	0	0	0	0	0	901913860	0	0	0	0	0	0
O94874	UFL1_HUMAN	UFL1	794	Homo sapiens	1:Experimental evidence at protein level	E3 UFM1-protein ligase 1	1	0.999	24	47	46	47	8	9	2	11	7	10	8	9	2	10	7	10	8	9	2	11	7	10	324425920	635431170	0	1228481540	694708290	145993424	91622072	229923584	0	274079936	376463360	78149352		+		0.807152	0.370184	2.1105	0.90785
O94875	SRBS2_HUMAN	SORBS2	1100	Homo sapiens	1:Experimental evidence at protein level	Sorbin and SH3 domain-containing protein 2	1	0.999	15	23	23	23	0	0	0	1	1	21	0	0	0	1	1	21	0	0	0	1	1	21	0	0	0	0	0	1622331260	0	0	0	0	0	0
O94885	SASH1_HUMAN	SASH1	1247	Homo sapiens	1:Experimental evidence at protein level	SAM and SH3 domain-containing protein 1	1	0.9989	9	17	13	17	0	0	0	5	2	10	0	0	0	3	0	10	0	0	0	5	2	10	0	0	0	13313754	0	209963920	0	0	0	0	0	0
O94887	FARP2_HUMAN	FARP2	1054	Homo sapiens	1:Experimental evidence at protein level	FERM, ARHGEF and pleckstrin domain-containing protein 2	1	0.999	8	16	16	16	1	3	5	2	2	3	1	3	5	2	2	3	1	3	5	2	2	3	49812148	284589952	123302784	90009168	64844140	76666944	51490208	109078816	70231064	49563436	62731032	76666944		+		0.137023	0.724811	-0.242215	-0.280657
O94888	UBXN7_HUMAN	UBXN7	489	Homo sapiens	1:Experimental evidence at protein level	UBX domain-containing protein 7	1	0.999	10	23	23	23	3	4	5	4	4	3	3	4	5	4	4	3	3	4	5	4	4	3	181123296	274165728	165985152	193408944	28145712	166771920	144659872	1187472640	133222512	170219376	0	141589552		+		0.0612175	0.910565	-1.90414	-0.970064
O94903	PLPHP_HUMAN	PLPBP	275	Homo sapiens	1:Experimental evidence at protein level	Pyridoxal phosphate homeostasis protein	1	0.9989	3	5	5	5	0	1	1	0	1	2	0	1	1	0	1	2	0	1	1	0	1	2	0	0	0	0	53733556	18868254	0	0	0	0	0	0
O94905	ERLN2_HUMAN	ERLIN2	339	Homo sapiens	1:Experimental evidence at protein level	Erlin-2	1	0.999	5	10	7	10	0	1	6	0	0	3	0	0	4	0	0	3	0	1	6	0	0	3	0	0	147607648	0	0	0	0	0	0	0	0	0
O94906	PRP6_HUMAN	PRPF6	941	Homo sapiens	1:Experimental evidence at protein level	Pre-mRNA-processing factor 6	1	0.999	35	189	189	189	32	35	27	38	34	23	32	35	27	38	34	23	32	35	27	38	34	23	3700981500	6161209300	1698853630	6116469200	10313769000	1237403900	634639300	805984900	309529920	871735940	1305836160	233427216		+		0.405691	0.570199	0.248999	0.183486
O94913	PCF11_HUMAN	PCF11	1555	Homo sapiens	1:Experimental evidence at protein level	Pre-mRNA cleavage complex 2 protein Pcf11	1	0.999	46	168	168	168	45	39	3	48	31	2	45	39	3	48	31	2	45	39	3	48	31	2	6660299800	7600559100	6770291	9357581300	5181607900	120601824	729300160	773182270	20540972	953545340	970895870	54814988		+		0.417828	0.56129	0.710454	0.261932
O94916	NFAT5_HUMAN	NFAT5	1531	Homo sapiens	1:Experimental evidence at protein level	Nuclear factor of activated T-cells 5	0.9706	0.999	1	2	2	2	0	0	0	0	0	2	0	0	0	0	0	2	0	0	0	0	0	2	0	0	0	0	0	108108664	0	0	0	0	0	0
O94927	HAUS5_HUMAN	HAUS5	633	Homo sapiens	1:Experimental evidence at protein level	HAUS augmin-like complex subunit 5	1	0.999	13	40	40	40	0	0	6	10	3	21	0	0	6	10	3	21	0	0	6	10	3	21	0	0	43673744	664137600	40054952	1072254020	0	0	19620330	146217200	75487312	222078944		+	+	2.24959	0.0257531	2.29262	2.25798
O94933	SLIK3_HUMAN	SLITRK3	977	Homo sapiens	1:Experimental evidence at protein level	SLIT and NTRK-like protein 3	1	0.9989	5	7	7	7	0	0	0	0	1	6	0	0	0	0	1	6	0	0	0	0	1	6	0	0	0	0	43017884	24549858	0	0	0	0	43017884	24549858
O94941	RNF37_HUMAN	UBOX5	541	Homo sapiens	1:Experimental evidence at protein level	RING finger protein 37	0.8187	0.9927	2	2	2	2	0	0	0	0	0	2	0	0	0	0	0	2	0	0	0	0	0	2	0	0	0	0	0	90277696	0	0	0	0	0	0
O94953	KDM4B_HUMAN	KDM4B	1096	Homo sapiens	1:Experimental evidence at protein level	Lysine-specific demethylase 4B	1	0.999	14	23	23	25	3	6	0	6	6	2	3	6	0	6	6	2	3	7	0	7	6	2	8031204	297668096	0	809770560	418561696	0	0	226972800	0	0	278866656	0
O94955	RHBT3_HUMAN	RHOBTB3	611	Homo sapiens	1:Experimental evidence at protein level	Rho-related BTB domain-containing protein 3	0.9602	0.9986	1	1	1	1	0	0	0	0	0	1	0	0	0	0	0	1	0	0	0	0	0	1	0	0	0	0	0	0	0	0	0	0	0	0
O94964	MTCL2_HUMAN	MTCL2	1661	Homo sapiens	1:Experimental evidence at protein level	Microtubule cross-linking factor 2	1	0.9987	7	12	12	12	1	1	2	1	2	5	1	1	2	1	2	5	1	1	2	1	2	5	0	41775476	0	0	0	26856828	0	0	0	0	0	0
O94966	UBP19_HUMAN	USP19	1318	Homo sapiens	1:Experimental evidence at protein level	Ubiquitin carboxyl-terminal hydrolase 19	1	0.999	11	18	18	18	1	2	0	0	2	13	1	2	0	0	2	13	1	2	0	0	2	13	92241968	0	0	0	3.07399e+06	134965744	0	0	0	0	0	0
O94967	WDR47_HUMAN	WDR47	919	Homo sapiens	1:Experimental evidence at protein level	WD repeat-containing protein 47	1	0.999	5	8	8	8	1	1	0	1	1	4	1	1	0	1	1	4	1	1	0	1	1	4	0	0	0	0	0	182801568	0	0	0	0	0	0
O94973	AP2A2_HUMAN	AP2A2	939	Homo sapiens	1:Experimental evidence at protein level	AP-2 complex subunit alpha-2	1	0.999	32	94	94	141	18	21	9	20	17	9	18	21	9	20	17	9	33	30	14	31	22	11	1364291200	1956172930	160944960	2280585470	3636405760	649853890	357388640	343218848	176514336	601683390	644602750	154699776		+		0.562549	0.532506	0.490159	0.393022
O94979	SC31A_HUMAN	SEC31A	1220	Homo sapiens	1:Experimental evidence at protein level	Protein transport protein Sec31A	1	0.999	12	22	22	22	0	0	3	4	1	14	0	0	3	4	1	14	0	0	3	4	1	14	0	0	13512798	4748468200	0	884440960	0	0	49661424	4290130690	0	206260240
O94985	CSTN1_HUMAN	CLSTN1	981	Homo sapiens	1:Experimental evidence at protein level	Calsyntenin-1	0.9965	0.9975	2	2	2	2	0	0	2	0	0	0	0	0	2	0	0	0	0	0	2	0	0	0	0	0	0	0	0	0	0	0	0	0	0	0
O94986	CE152_HUMAN	CEP152	1710	Homo sapiens	1:Experimental evidence at protein level	Centrosomal protein of 152 kDa	0.998	0.9985	2	2	2	2	0	0	0	1	0	1	0	0	0	1	0	1	0	0	0	1	0	1	0	0	0	0	0	0	0	0	0	0	0	0
O94988	FA13A_HUMAN	FAM13A	1023	Homo sapiens	1:Experimental evidence at protein level	Protein FAM13A	0.9942	0.9988	2	3	3	3	0	0	0	0	0	3	0	0	0	0	0	3	0	0	0	0	0	3	0	0	0	0	0	33469412	0	0	0	0	0	0
O94992	HEXI1_HUMAN	HEXIM1	359	Homo sapiens	1:Experimental evidence at protein level	Protein HEXIM1	1	0.999	15	80	74	80	18	13	8	23	14	4	17	12	7	22	12	4	18	13	8	23	14	4	3149917180	2774826500	829345540	5345244700	4638914600	174096400	676283650	623034050	227639072	961055740	1153200000	143813488		+		0.380418	0.57548	0.244234	0.154089
O95057	DIRA1_HUMAN	DIRAS1	198	Homo sapiens	1:Experimental evidence at protein level	GTP-binding protein Di-Ras1	0.9162	0.997	1	1	1	1	0	0	0	0	0	1	0	0	0	0	0	1	0	0	0	0	0	1	0	0	0	0	0	15428306	0	0	0	0	0	0
O95059	RPP14_HUMAN	RPP14	124	Homo sapiens	1:Experimental evidence at protein level	Ribonuclease P protein subunit p14	1	0.9989	3	9	9	9	2	2	2	2	1	0	2	2	2	2	1	0	2	2	2	2	1	0	0	39100872	3.46147e+06	0	0	0	0	0	0	0	0	0
O95067	CCNB2_HUMAN	CCNB2	398	Homo sapiens	1:Experimental evidence at protein level	G2/mitotic-specific cyclin-B2	1	0.999	6	9	9	15	0	2	0	0	2	5	0	2	0	0	2	5	0	2	0	0	3	10	0	61059756	0	0	0	639006140	0	100431032	0	0	0	133885040
O95070	YIF1A_HUMAN	YIF1A	293	Homo sapiens	1:Experimental evidence at protein level	Protein YIF1A	0.958	0.9985	1	2	2	2	0	1	0	0	0	1	0	1	0	0	0	1	0	1	0	0	0	1	0	0	0	0	0	0	0	0	0	0	0	0
O95071	UBR5_HUMAN	UBR5	2799	Homo sapiens	1:Experimental evidence at protein level	E3 ubiquitin-protein ligase UBR5	1	0.9986	12	17	17	17	3	3	5	1	2	3	3	3	5	1	2	3	3	3	5	1	2	3	0	0	154136896	0	0	1478092	0	0	0	0	0	0
O95081	AGFG2_HUMAN	AGFG2	481	Homo sapiens	1:Experimental evidence at protein level	Arf-GAP domain and FG repeat-containing protein 2	0.9259	0.9974	2	1	1	10	0	0	0	0	0	1	0	0	0	0	0	1	0	0	0	3	0	7	0	0	0	0	0	0	0	0	0	0	0	0
O95104	SCAF4_HUMAN	SCAF4	1147	Homo sapiens	1:Experimental evidence at protein level	SR-related and CTD-associated factor 4	1	0.999	11	41	41	66	12	7	0	12	9	1	12	7	0	12	9	1	17	12	3	16	12	6	1478373500	1255559810	0	2878102020	3249547260	90961080	529027872	483735008	0	880128320	912809980	90961080		+		0.56639	0.486752	1.24911	0.524799
O95147	DUS14_HUMAN	DUSP14	198	Homo sapiens	1:Experimental evidence at protein level	Dual specificity protein phosphatase 14	0.8511	0.9942	1	1	1	1	0	0	0	0	0	1	0	0	0	0	0	1	0	0	0	0	0	1	0	0	0	0	0	0	0	0	0	0	0	0
O95149	SPN1_HUMAN	SNUPN	360	Homo sapiens	1:Experimental evidence at protein level	Snurportin-1	1	0.999	6	7	7	7	1	0	0	0	0	6	1	0	0	0	0	6	1	0	0	0	0	6	14805952	0	0	0	0	62789592	0	0	0	0	0	0
O95163	ELP1_HUMAN	ELP1	1332	Homo sapiens	1:Experimental evidence at protein level	Elongator complex protein 1	1	0.999	31	109	109	109	2	2	12	13	10	70	2	2	12	13	10	70	2	2	12	13	10	70	214322528	78488696	298082208	1689795840	696131580	8605399000	174519088	192512224	80963424	433019712	375680352	863309630		+		1.90529	0.0594848	1.89671	1.82068
O95166	GBRAP_HUMAN	GABARAP	117	Homo sapiens	1:Experimental evidence at protein level	Gamma-aminobutyric acid receptor-associated protein	0.9999	0.9986	2	6	4	6	1	2	0	2	1	0	0	2	0	1	1	0	1	2	0	2	1	0	88998624	89368656	0	143279536	179857616	0	88998624	89368656	0	143279536	179857616	0
O95168	NDUB4_HUMAN	NDUFB4	129	Homo sapiens	1:Experimental evidence at protein level	NADH dehydrogenase [ubiquinone] 1 beta subcomplex subunit 4	1	0.9982	3	7	7	7	1	0	1	2	2	1	1	0	1	2	2	1	1	0	1	2	2	1	0	0	0	124282952	44813400	46430500	0	0	0	0	44813400	46430500
O95182	NDUA7_HUMAN	NDUFA7	113	Homo sapiens	1:Experimental evidence at protein level	NADH dehydrogenase [ubiquinone] 1 alpha subcomplex subunit 7	0.9939	0.9972	2	2	2	2	0	0	0	0	0	2	0	0	0	0	0	2	0	0	0	0	0	2	0	0	0	0	0	10244294	0	0	0	0	0	0
O95196	CSPG5_HUMAN	CSPG5	566	Homo sapiens	1:Experimental evidence at protein level	Chondroitin sulfate proteoglycan 5	1	0.999	2	14	14	14	3	0	5	1	1	4	3	0	5	1	1	4	3	0	5	1	1	4	183391088	0	2123445760	267170112	673893310	2075303550	183391088	0	1947939580	267170112	673893310	1879945470		+		0.644672	0.452162	1.49808	0.649867
O95197	RTN3_HUMAN	RTN3	1032	Homo sapiens	1:Experimental evidence at protein level	Reticulon-3	0.9667	0.9989	1	1	1	1	0	0	0	0	0	1	0	0	0	0	0	1	0	0	0	0	0	1	0	0	0	0	0	2.5553e+06	0	0	0	0	0	0
O95201	RHIT_HUMAN	ZNF205	554	Homo sapiens	1:Experimental evidence at protein level	Transcriptional repressor RHIT	0.853	0.9943	1	1	1	1	0	1	0	0	0	0	0	1	0	0	0	0	0	1	0	0	0	0	0	19355692	0	0	0	0	0	0	0	0	0	0
O95202	LETM1_HUMAN	LETM1	739	Homo sapiens	1:Experimental evidence at protein level	Mitochondrial proton/calcium exchanger protein	1	0.999	11	21	21	21	4	6	1	3	4	3	4	6	1	3	4	3	4	6	1	3	4	3	0	620611460	67086744	421496064	292325184	72215912	0	184773136	99528064	104757600	243379920	62585636		+		0.515746	0.534511	0.543627	0.366403
O95208	EPN2_HUMAN	EPN2	641	Homo sapiens	1:Experimental evidence at protein level	Epsin-2	1	0.999	11	24	20	24	0	0	0	1	1	22	0	0	0	1	1	18	0	0	0	1	1	22	0	0	0	0	201739104	1857835650	0	0	0	0	201739104	510738688
O95218	ZRAB2_HUMAN	ZRANB2	330	Homo sapiens	1:Experimental evidence at protein level	Zinc finger Ran-binding domain-containing protein 2	1	0.999	22	494	494	494	32	41	217	23	38	143	32	41	217	23	38	143	32	41	217	23	38	143	16800116700	31612301300	182274802000	10757455900	57074913000	305375511000	7651109400	16170052600	45443592000	5048347600	22675454000	54076113000		+		0.313294	0.604348	0.0462888	0.0265038
O95219	SNX4_HUMAN	SNX4	450	Homo sapiens	1:Experimental evidence at protein level	Sorting nexin-4	1	0.999	18	41	41	41	0	0	0	4	1	36	0	0	0	4	1	36	0	0	0	4	1	36	0	0	0	60050192	0	2552801790	0	0	0	74570656	0	384956384
O95229	ZWINT_HUMAN	ZWINT	277	Homo sapiens	1:Experimental evidence at protein level	ZW10 interactor	1	0.999	5	9	9	9	0	0	0	0	0	9	0	0	0	0	0	9	0	0	0	0	0	9	0	0	0	0	0	654408640	0	0	0	0	0	0
O95232	LC7L3_HUMAN	LUC7L3	432	Homo sapiens	1:Experimental evidence at protein level	Luc7-like protein 3	1	0.999	37	431	431	431	80	70	74	68	68	71	80	70	74	68	68	71	80	70	74	68	68	71	72395686000	65876140000	52029972000	82264285000	132654621000	59881968000	15633749000	9693704200	12385245200	22486741000	18609223700	8797116400		+		0.585738	0.544612	0.323929	0.337836
O95235	KI20A_HUMAN	KIF20A	890	Homo sapiens	1:Experimental evidence at protein level	Kinesin-like protein KIF20A	1	0.999	8	18	18	18	1	1	3	4	3	6	1	1	3	4	3	6	1	1	3	4	3	6	0	30771722	0	442083776	811013180	200341248	0	111068568	0	181982032	288034752	116395016		+		1.45818	0.115571	2.23486	1.58701
O95239	KIF4A_HUMAN	KIF4A	1232	Homo sapiens	1:Experimental evidence at protein level	Chromosome-associated kinesin KIF4A	1	0.999	35	130	71	130	32	25	1	32	25	15	20	16	1	16	12	6	32	25	1	32	25	15	3781638910	4041205250	0	4384067100	5729847800	447096704	1047267140	1515199490	0	1222266750	2265246720	445486464		+		0.651499	0.439258	1.87101	0.688655
O95243	MBD4_HUMAN	MBD4	580	Homo sapiens	1:Experimental evidence at protein level	Methyl-CpG-binding domain protein 4	1	0.999	12	17	17	17	3	4	0	6	4	0	3	4	0	6	4	0	3	4	0	6	4	0	7.25985e+06	138209296	0	263246368	145361808	0	0	0	0	0	0	0
O95248	MTMR5_HUMAN	SBF1	1868	Homo sapiens	1:Experimental evidence at protein level	Myotubularin-related protein 5	1	0.9987	18	36	30	36	2	4	10	5	4	11	2	4	9	4	3	8	2	4	10	5	4	11	3.41511e+06	187143440	145189312	46370804	196928048	35815604	0	217755296	44883916	58832736	84776384	29786010		+		0.117984	0.795302	-0.652709	-0.490627
O95249	GOSR1_HUMAN	GOSR1	250	Homo sapiens	1:Experimental evidence at protein level	Golgi SNAP receptor complex member 1	0.9995	0.9967	3	3	3	3	0	0	0	1	0	2	0	0	0	1	0	2	0	0	0	1	0	2	0	0	0	0	0	6.75442e+06	0	0	0	0	0	0
O95251	KAT7_HUMAN	KAT7	611	Homo sapiens	1:Experimental evidence at protein level	Histone acetyltransferase KAT7	1	0.999	12	31	31	31	11	4	0	10	4	2	11	4	0	10	4	2	11	4	0	10	4	2	954983740	495390720	0	1331961980	19470632	17731016	334853088	723852420	0	411923200	19789808	13477750		+		0.180365	0.756771	-1.19514	-0.374747
O95260	ATE1_HUMAN	ATE1	518	Homo sapiens	1:Experimental evidence at protein level	Arginyl-tRNA--protein transferase 1	1	0.9989	9	22	22	22	4	0	0	3	1	14	4	0	0	3	1	14	4	0	0	3	1	14	59711824	0	0	14394393	203184288	193533424	0	0	0	80440048	119992872	34666052		+		1.38338	0.194983	1.67114	1.36325
O95273	CCDB1_HUMAN	CCNDBP1	360	Homo sapiens	1:Experimental evidence at protein level	Cyclin-D1-binding protein 1	1	0.999	3	6	6	6	0	0	0	0	0	6	0	0	0	0	0	6	0	0	0	0	0	6	0	0	0	0	0	315008352	0	0	0	0	0	0
O95292	VAPB_HUMAN	VAPB	243	Homo sapiens	1:Experimental evidence at protein level	Vesicle-associated membrane protein-associated protein B/C	1	0.999	8	38	38	38	14	2	2	9	4	7	14	2	2	9	4	7	14	2	2	9	4	7	573066880	257585696	127947256	1225984130	543743300	1419494780	214951008	330787712	1468259580	351466080	403049984	775301630		+		0.30984	0.605709	0.0243848	0.0172865
O95295	SNAPN_HUMAN	SNAPIN	136	Homo sapiens	1:Experimental evidence at protein level	SNARE-associated protein Snapin	1	0.999	3	10	10	10	0	0	1	0	3	6	0	0	1	0	3	6	0	0	1	0	3	6	0	0	0	0	69153544	385472384	0	0	0	0	78326384	117920840
O95297	MPZL1_HUMAN	MPZL1	269	Homo sapiens	1:Experimental evidence at protein level	Myelin protein zero-like protein 1	1	0.9981	3	4	4	4	0	0	1	0	0	3	0	0	1	0	0	3	0	0	1	0	0	3	0	0	522895488	0	0	19120104	0	0	0	0	0	0
O95299	NDUAA_HUMAN	NDUFA10	355	Homo sapiens	1:Experimental evidence at protein level	NADH dehydrogenase [ubiquinone] 1 alpha subcomplex subunit 10, mitochondrial	1	0.999	9	39	39	39	7	6	4	9	5	8	7	6	4	9	5	8	7	6	4	9	5	8	796106750	961396220	88477448	1246743300	609892740	370276224	257385136	377761664	69381744	369537792	259328848	158983952		+		0.482996	0.552247	0.391785	0.296825
O95319	CELF2_HUMAN	CELF2	508	Homo sapiens	1:Experimental evidence at protein level	CUGBP Elav-like family member 2	1	0.999	3	4	4	4	0	0	0	0	0	4	0	0	0	0	0	4	0	0	0	0	0	4	0	0	0	0	0	105914680	0	0	0	0	0	0
O95336	6PGL_HUMAN	PGLS	258	Homo sapiens	1:Experimental evidence at protein level	6-phosphogluconolactonase	1	0.999	7	11	11	11	0	1	1	1	0	8	0	1	1	1	0	8	0	1	1	1	0	8	0	0	0	0	0	130731032	0	0	0	0	0	0
O95340	PAPS2_HUMAN	PAPSS2	614	Homo sapiens	1:Experimental evidence at protein level	Bifunctional 3'-phosphoadenosine 5'-phosphosulfate synthase 2	1	0.9982	5	7	7	7	1	0	0	4	2	0	1	0	0	4	2	0	1	0	0	4	2	0	21179862	0	0	41358744	23633566	0	0	0	0	0	0	0
O95347	SMC2_HUMAN	SMC2	1197	Homo sapiens	1:Experimental evidence at protein level	Structural maintenance of chromosomes protein 2	1	0.999	31	91	91	91	10	11	31	10	13	16	10	11	31	10	13	16	10	11	31	10	13	16	136546768	458538624	941137340	311148192	966341890	375985696	85756056	130156408	134851680	219231904	278705184	124254912		+		1.19896	0.384566	0.77819	0.860652
O95352	ATG7_HUMAN	ATG7	703	Homo sapiens	1:Experimental evidence at protein level	Ubiquitin-like modifier-activating enzyme ATG7	1	0.999	3	4	4	4	1	0	0	0	1	2	1	0	0	0	1	2	1	0	0	0	1	2	7.03678e+06	0	0	0	0	37617648	0	0	0	0	0	0
O95359	TACC2_HUMAN	TACC2	2948	Homo sapiens	1:Experimental evidence at protein level	Transforming acidic coiled-coil-containing protein 2	1	0.999	14	24	21	24	1	0	0	2	2	19	0	0	0	2	1	18	1	0	0	2	2	19	0	0	0	0	0	1015790590	0	0	0	0	0	0
O95363	SYFM_HUMAN	FARS2	451	Homo sapiens	1:Experimental evidence at protein level	Phenylalanine--tRNA ligase, mitochondrial	0.9981	0.9987	2	7	7	7	2	3	1	1	0	0	2	3	1	1	0	0	2	3	1	1	0	0	51564460	92141072	67704032	0	0	0	37589548	68190992	67704032	0	0	0		+		0.582518	0.559723	0.221018	0.270805
O95365	ZBT7A_HUMAN	ZBTB7A	584	Homo sapiens	1:Experimental evidence at protein level	Zinc finger and BTB domain-containing protein 7A	1	0.9976	3	5	5	5	0	0	0	3	2	0	0	0	0	3	2	0	0	0	0	3	2	0	0	0	0	0	145513920	0	0	0	0	0	0	0
O95372	LYPA2_HUMAN	LYPLA2	231	Homo sapiens	1:Experimental evidence at protein level	Acyl-protein thioesterase 2	1	0.999	6	30	30	30	1	0	1	7	2	19	1	0	1	7	2	19	1	0	1	7	2	19	17260982	0	0	2888731390	376357696	13420416000	17260982	0	0	907320320	376357696	6768760300		+	+	2.34781	0.00748718	5.93404	3.39168
O95373	IPO7_HUMAN	IPO7	1038	Homo sapiens	1:Experimental evidence at protein level	Importin-7	1	0.999	17	70	70	70	13	9	11	9	5	23	13	9	11	9	5	23	13	9	11	9	5	23	852507390	816308030	361000064	897430210	741785150	1679272960	158903504	424710464	93405384	405862368	295403328	335935296		+		0.913327	0.417842	0.891883	0.773059
O95376	ARI2_HUMAN	ARIH2	493	Homo sapiens	1:Experimental evidence at protein level	E3 ubiquitin-protein ligase ARIH2	1	0.999	4	5	5	5	0	1	2	0	0	2	0	1	2	0	0	2	0	1	2	0	0	2	0	97991456	21281594	0	0	19985270	0	0	16786040	0	0	19985270
O95391	SLU7_HUMAN	SLU7	586	Homo sapiens	1:Experimental evidence at protein level	Pre-mRNA-splicing factor SLU7	1	0.999	30	138	138	138	38	27	8	30	29	6	38	27	8	30	29	6	38	27	8	30	29	6	11017625600	6868478000	377936736	16138822700	7691534800	177342080	1336450050	2353532160	128870280	1979394940	2317103360	186537088		+		0.373397	0.573699	0.359229	0.160377
O95394	AGM1_HUMAN	PGM3	542	Homo sapiens	1:Experimental evidence at protein level	Phosphoacetylglucosamine mutase	1	0.9988	5	7	7	7	1	0	1	0	1	4	1	0	1	0	1	4	1	0	1	0	1	4	0	0	0	0	80610920	15163137	0	0	0	0	0	0
O95397	PKHA9_HUMAN	PLEKHA8P1	391	Homo sapiens	5:Protein uncertain	Putative protein PLEKHA9	0.8536	0.9925	2	2	1	2	0	0	0	1	0	1	0	0	0	1	0	0	0	0	0	1	0	1	0	0	0	0	0	0	0	0	0	0	0	0
O95400	CD2B2_HUMAN	CD2BP2	341	Homo sapiens	1:Experimental evidence at protein level	CD2 antigen cytoplasmic tail-binding protein 2	1	0.999	9	38	38	38	7	7	5	6	8	5	7	7	5	6	8	5	7	7	5	6	8	5	1045440450	1149318660	202111312	456588480	1404878210	0	294904224	577165250	106971168	524523488	458726400	0		+		0.255894	0.653709	-0.190674	-0.105936
O95402	MED26_HUMAN	MED26	600	Homo sapiens	1:Experimental evidence at protein level	Mediator of RNA polymerase II transcription subunit 26	0.8486	0.9941	1	2	2	2	0	1	0	1	0	0	0	1	0	1	0	0	0	1	0	1	0	0	0	0	0	0	0	0	0	0	0	0	0	0
O95405	ZFYV9_HUMAN	ZFYVE9	1425	Homo sapiens	1:Experimental evidence at protein level	Zinc finger FYVE domain-containing protein 9	1	0.999	12	21	21	21	1	0	0	0	0	20	1	0	0	0	0	20	1	0	0	0	0	20	0	0	0	0	0	718477570	0	0	0	0	0	0
O95409	ZIC2_HUMAN	ZIC2	532	Homo sapiens	1:Experimental evidence at protein level	Zinc finger protein ZIC 2	0.9679	0.9989	2	4	4	10	2	1	0	0	1	0	2	1	0	0	1	0	5	1	0	2	2	0	85813112	0	0	0	76146000	0	85813112	0	0	0	76146000	0
O95425	SVIL_HUMAN	SVIL	2214	Homo sapiens	1:Experimental evidence at protein level	Supervillin	1	0.999	10	13	13	13	1	0	2	4	0	6	1	0	2	4	0	6	1	0	2	4	0	6	0	0	0	43858376	0	119849744	0	0	0	44191976	0	59923172
O95429	BAG4_HUMAN	BAG4	457	Homo sapiens	1:Experimental evidence at protein level	BAG family molecular chaperone regulator 4	1	0.9989	3	4	4	4	0	1	0	0	0	3	0	1	0	0	0	3	0	1	0	0	0	3	0	0	0	0	0	6306302	0	0	0	0	0	0
O95433	AHSA1_HUMAN	AHSA1	338	Homo sapiens	1:Experimental evidence at protein level	Activator of 90 kDa heat shock protein ATPase homolog 1	1	0.999	11	35	35	35	3	2	7	5	0	18	3	2	7	5	0	18	3	2	7	5	0	18	344494336	203602336	227920000	396556864	0	3385786110	272965600	193656032	18351950	748440640	0	384382944		+		0.673998	0.442095	1.43186	0.679084
O95453	PARN_HUMAN	PARN	639	Homo sapiens	1:Experimental evidence at protein level	Poly(A)-specific ribonuclease PARN	1	0.999	19	41	41	41	6	8	1	12	13	1	6	8	1	12	13	1	6	8	1	12	13	1	243544736	257519472	0	955759170	2291523580	26073336	98486856	140567632	0	214518272	514608736	35681616		+		0.655646	0.459598	1.15735	0.623049
O95456	PSMG1_HUMAN	PSMG1	288	Homo sapiens	1:Experimental evidence at protein level	Proteasome assembly chaperone 1	1	0.999	7	17	17	17	1	1	2	2	2	9	1	1	2	2	2	9	1	1	2	2	2	9	0	108971960	4240491	208630288	254738320	470243200	0	233261472	4098002	142640160	121927416	118181160		+		0.839172	0.361726	2.05536	0.940498
O95470	SGPL1_HUMAN	SGPL1	568	Homo sapiens	1:Experimental evidence at protein level	Sphingosine-1-phosphate lyase 1	1	0.999	26	145	145	145	24	33	4	46	33	5	24	33	4	46	33	5	24	33	4	46	33	5	3259694340	6399703000	167063344	6273269800	9728463900	129776456	450542592	868069310	127718360	809002500	1525844480	87781232		+		0.389948	0.571073	0.372408	0.187209
O95476	CNEP1_HUMAN	CTDNEP1	244	Homo sapiens	1:Experimental evidence at protein level	CTD nuclear envelope phosphatase 1	0.8848	0.9957	1	1	1	1	0	0	0	0	0	1	0	0	0	0	0	1	0	0	0	0	0	1	0	0	0	0	0	24810780	0	0	0	0	0	0
O95478	NSA2_HUMAN	NSA2	260	Homo sapiens	1:Experimental evidence at protein level	Ribosome biogenesis protein NSA2 homolog	1	0.999	14	76	76	76	15	3	27	11	6	14	15	3	27	11	6	14	15	3	27	11	6	14	2187930880	152227008	2072218500	985319360	622232450	1066814140	412937472	139984128	503196416	504942208	354868192	451063456		+		0.644165	0.51699	0.491475	0.449663
O95486	SC24A_HUMAN	SEC24A	1093	Homo sapiens	1:Experimental evidence at protein level	Protein transport protein Sec24A	1	0.999	20	42	42	59	3	1	0	3	2	33	3	1	0	3	2	33	4	1	0	4	4	46	0	0	0	193653984	160235952	3298375170	0	0	0	89352016	242348016	637914690		+	+	1.88944	0.0182411	4.15052	2.44251
O95487	SC24B_HUMAN	SEC24B	1268	Homo sapiens	1:Experimental evidence at protein level	Protein transport protein Sec24B	1	0.999	25	90	73	90	2	0	3	8	7	70	1	0	3	7	5	57	2	0	3	8	7	70	6284337700	0	60526244	1102701820	486970048	8641073200	30572077100	0	44546112	331960320	261675968	1092028420		+		0.296641	0.615244	-0.041811	-0.0116554
O95490	AGRL2_HUMAN	ADGRL2	1459	Homo sapiens	1:Experimental evidence at protein level	Adhesion G protein-coupled receptor L2	0.9999	0.9973	3	3	3	3	0	0	0	0	0	3	0	0	0	0	0	3	0	0	0	0	0	3	0	0	0	0	0	4326638	0	0	0	0	0	0
O95503	CBX6_HUMAN	CBX6	412	Homo sapiens	1:Experimental evidence at protein level	Chromobox protein homolog 6	1	0.999	8	17	17	23	3	3	6	3	1	1	3	3	6	3	1	1	4	4	7	3	3	2	31468770	580771780	67931048	128917728	0	0	33944664	187523456	0	76709656	0	0
O95544	NADK_HUMAN	NADK	446	Homo sapiens	1:Experimental evidence at protein level	NAD kinase	0.9667	0.9989	1	1	1	1	0	0	0	0	0	1	0	0	0	0	0	1	0	0	0	0	0	1	0	0	0	0	0	0	0	0	0	0	0	0
O95551	TYDP2_HUMAN	TDP2	362	Homo sapiens	1:Experimental evidence at protein level	Tyrosyl-DNA phosphodiesterase 2	1	0.999	4	9	9	9	0	0	0	0	1	8	0	0	0	0	1	8	0	0	0	0	1	8	0	0	0	0	0	869281340	0	0	0	0	0	0
O95563	MPC2_HUMAN	MPC2	127	Homo sapiens	1:Experimental evidence at protein level	Mitochondrial pyruvate carrier 2	1	0.9979	4	5	5	5	0	0	1	0	1	3	0	0	1	0	1	3	0	0	1	0	1	3	0	0	0	0	0	43998504	0	0	0	0	0	0
O95573	ACSL3_HUMAN	ACSL3	720	Homo sapiens	1:Experimental evidence at protein level	Fatty acid CoA ligase Acsl3	1	0.999	21	62	59	62	16	16	0	13	13	4	16	15	0	13	12	3	16	16	0	13	13	4	1237671680	1347227010	0	1985272830	2065631870	33339180	319676832	376672672	0	400291456	554451260	94503976		+		0.573342	0.487004	1.12449	0.521762
O95602	RPA1_HUMAN	POLR1A	1720	Homo sapiens	1:Experimental evidence at protein level	DNA-directed RNA polymerase I subunit RPA1	1	0.999	24	58	52	58	8	11	6	16	6	11	7	10	6	15	5	9	8	11	6	16	6	11	104640272	182889216	14795718	3442468860	1030942080	30391384	121162136	344434528	77714208	452947776	239219104	22134142		+		0.27007	0.638632	-0.145132	-0.0736665
O95619	YETS4_HUMAN	YEATS4	227	Homo sapiens	1:Experimental evidence at protein level	YEATS domain-containing protein 4	1	0.999	10	28	28	28	1	1	4	3	4	15	1	1	4	3	4	15	1	1	4	3	4	15	0	58465476	57545268	126988400	233232832	1589466240	0	51243280	50436748	178972496	197870848	361708704		+	+	2.48755	0.014	2.58506	2.59294
O95620	DUS4L_HUMAN	DUS4L	317	Homo sapiens	1:Experimental evidence at protein level	tRNA-dihydrouridine(20a/20b) synthase [NAD(P)+]-like	0.9704	0.999	1	1	1	1	0	0	0	0	0	1	0	0	0	0	0	1	0	0	0	0	0	1	0	0	0	0	0	9734146	0	0	0	0	0	0
O95625	ZBT11_HUMAN	ZBTB11	1053	Homo sapiens	1:Experimental evidence at protein level	Zinc finger and BTB domain-containing protein 11	1	0.9989	8	12	12	12	2	3	4	1	1	1	2	3	4	1	1	1	2	3	4	1	1	1	0	42383504	30268352	0	0	0	0	0	0	0	0	0
O95628	CNOT4_HUMAN	CNOT4	575	Homo sapiens	1:Experimental evidence at protein level	CCR4-NOT transcription complex subunit 4	1	0.999	7	13	13	13	0	0	0	0	1	12	0	0	0	0	1	12	0	0	0	0	1	12	0	0	0	0	0	731190980	0	0	0	0	0	0
O95630	STABP_HUMAN	STAMBP	424	Homo sapiens	1:Experimental evidence at protein level	STAM-binding protein	1	0.999	6	8	8	8	0	0	1	1	0	6	0	0	1	1	0	6	0	0	1	1	0	6	0	0	0	0	0	147296080	0	0	0	0	0	0
O95639	CPSF4_HUMAN	CPSF4	269	Homo sapiens	1:Experimental evidence at protein level	Cleavage and polyadenylation specificity factor subunit 4	1	0.999	6	31	31	31	5	3	5	5	7	6	5	3	5	5	7	6	5	3	5	5	7	6	1257992700	464977856	425917280	1442616960	1699943040	300936320	522490016	522444704	103738368	633828610	694731900	88257216		+		0.342709	0.584494	0.152234	0.0872986
O95644	NFAC1_HUMAN	NFATC1	943	Homo sapiens	1:Experimental evidence at protein level	Nuclear factor of activated T-cells, cytoplasmic 1	1	0.999	7	12	12	12	0	0	0	1	1	10	0	0	0	1	1	10	0	0	0	1	1	10	0	0	0	70168480	0	863456130	0	0	0	99943656	0	183639008
O95677	EYA4_HUMAN	EYA4	639	Homo sapiens	1:Experimental evidence at protein level	Eyes absent homolog 4	1	0.999	4	6	5	6	1	0	0	1	0	4	1	0	0	0	0	4	1	0	0	1	0	4	7024402	0	0	0	0	124372384	7024402	0	0	0	0	99639496
O95684	CEP43_HUMAN	CEP43	399	Homo sapiens	1:Experimental evidence at protein level	Centrosomal protein 43	1	0.999	11	27	27	27	0	1	0	3	1	22	0	1	0	3	1	22	0	1	0	3	1	22	0	0	0	243405888	0	2841148670	0	0	0	142270416	0	723744130
O95696	BRD1_HUMAN	BRD1	1058	Homo sapiens	1:Experimental evidence at protein level	Bromodomain-containing protein 1	0.9928	0.9988	2	2	2	2	1	0	0	1	0	0	1	0	0	1	0	0	1	0	0	1	0	0	17558030	0	0	32398430	0	0	0	0	0	0	0	0
O95707	RPP29_HUMAN	POP4	220	Homo sapiens	1:Experimental evidence at protein level	Ribonuclease P protein subunit p29	1	0.999	7	41	41	41	9	4	6	9	8	5	9	4	6	9	8	5	9	4	6	9	8	5	1060837500	351239168	208847152	1861924860	1998563580	117470656	297799904	316718624	109440752	479529024	388190048	97049352		+		0.412142	0.570824	0.269159	0.195447
O95714	HERC2_HUMAN	HERC2	4834	Homo sapiens	1:Experimental evidence at protein level	E3 ubiquitin-protein ligase HERC2	0.9362	0.9979	1	1	0	1	0	0	0	0	0	1	0	0	0	0	0	0	0	0	0	0	0	1	0	0	0	0	0	0	0	0	0	0	0	0
O95716	RAB3D_HUMAN	RAB3D	219	Homo sapiens	1:Experimental evidence at protein level	Ras-related protein Rab-3D	0.9997	0.9952	6	5	3	26	2	1	0	0	1	1	1	0	0	0	1	1	7	3	3	4	4	5	0	0	0	0	0	0	0	0	0	0	0	0
O95721	SNP29_HUMAN	SNAP29	258	Homo sapiens	1:Experimental evidence at protein level	Synaptosomal-associated protein 29	1	0.999	14	40	40	40	0	0	0	9	2	29	0	0	0	9	2	29	0	0	0	9	2	29	0	0	0	548823940	0	6877823000	0	0	0	280420320	0	1388331780
O95747	OXSR1_HUMAN	OXSR1	527	Homo sapiens	1:Experimental evidence at protein level	Serine/threonine-protein kinase OSR1	1	0.999	11	37	33	37	4	8	3	5	9	8	4	7	3	5	7	7	4	8	3	5	9	8	140935840	773505660	37718344	604954620	826694080	325660864	156609792	244371072	21573588	206557440	273838240	151972624		+		0.738572	0.43792	1.1267	0.702459
O95749	GGPPS_HUMAN	GGPS1	300	Homo sapiens	1:Experimental evidence at protein level	Geranylgeranyl pyrophosphate synthase	0.8876	0.9958	1	1	1	1	0	0	0	0	0	1	0	0	0	0	0	1	0	0	0	0	0	1	0	0	0	0	0	0	0	0	0	0	0	0
O95757	HS74L_HUMAN	HSPA4L	839	Homo sapiens	1:Experimental evidence at protein level	Heat shock 70 kDa protein 4L	1	0.999	19	46	46	59	6	7	8	9	2	14	6	7	8	9	2	14	6	8	11	9	3	22	0	76705632	163124960	218024848	0	673724350	0	0	75747696	117496568	0	285075808
O95758	PTBP3_HUMAN	PTBP3	552	Homo sapiens	1:Experimental evidence at protein level	Polypyrimidine tract-binding protein 3	1	0.999	9	15	15	54	0	0	0	3	0	12	0	0	0	3	0	12	9	5	6	10	6	18	0	0	0	193599488	0	1474271230	0	0	0	145800576	0	578444670
O95772	STR3N_HUMAN	STARD3NL	234	Homo sapiens	1:Experimental evidence at protein level	STARD3 N-terminal-like protein	0.9573	0.9974	2	2	2	2	1	1	0	0	0	0	1	1	0	0	0	0	1	1	0	0	0	0	0	23572054	0	0	0	0	0	0	0	0	0	0
O95777	LSM8_HUMAN	LSM8	96	Homo sapiens	1:Experimental evidence at protein level	U6 snRNA-associated Sm-like protein LSm8	1	0.999	5	24	24	24	0	0	10	0	2	12	0	0	10	0	2	12	0	0	10	0	2	12	0	0	719045310	0	0	1293133820	0	0	222982048	0	0	723346940
O95782	AP2A1_HUMAN	AP2A1	977	Homo sapiens	1:Experimental evidence at protein level	AP-2 complex subunit alpha-1	1	0.999	37	176	129	176	38	27	21	38	21	31	23	18	16	27	16	29	38	27	21	38	21	31	4307093500	4114466300	1141679360	6441238000	4338605600	3324317440	611102910	1008296580	244389520	746917310	922790660	638186500		+		0.646622	0.513921	0.515495	0.461015
O95785	WIZ_HUMAN	WIZ	1651	Homo sapiens	1:Experimental evidence at protein level	Protein Wiz	1	0.9989	10	18	18	18	2	2	3	5	3	3	2	2	3	5	3	3	2	2	3	5	3	3	14359712	29586146	9361700	0	7.62547e+06	34012764	0	29586146	9361700	0	0	0
O95793	STAU1_HUMAN	STAU1	577	Homo sapiens	1:Experimental evidence at protein level	Double-stranded RNA-binding protein Staufen homolog 1	1	0.999	28	159	153	159	12	17	39	24	12	55	11	17	38	22	12	53	12	17	39	24	12	55	1442123010	1534273150	4254941180	2718028290	1932448640	10393875500	282922464	421932544	744114240	499086080	502501568	1623885950		+		0.754663	0.464378	0.732284	0.612478
O95801	TTC4_HUMAN	TTC4	387	Homo sapiens	1:Experimental evidence at protein level	Tetratricopeptide repeat protein 4	1	0.999	15	54	54	54	1	0	0	5	9	39	1	0	0	5	9	39	1	0	0	5	9	39	772013180	0	0	2947571200	5358839800	30205675500	772013180	0	0	1715669890	2093626370	11333554200		+	+	1.60248	0.0275789	5.5147	2.21869
O95816	BAG2_HUMAN	BAG2	211	Homo sapiens	1:Experimental evidence at protein level	BAG family molecular chaperone regulator 2	1	0.999	6	19	19	19	2	2	4	6	1	4	2	2	4	6	1	4	2	2	4	6	1	4	111800384	0	219376864	935623230	181465536	672180350	134588304	0	104836168	447355840	218453072	224445152		+		1.675	0.120164	1.68802	1.57229
O95817	BAG3_HUMAN	BAG3	575	Homo sapiens	1:Experimental evidence at protein level	BAG family molecular chaperone regulator 3	1	0.999	16	42	42	42	0	1	0	4	4	33	0	1	0	4	4	33	0	1	0	4	4	33	0	0	0	81513632	129222184	2274558720	0	0	0	221859456	61974680	256106848		+		1.58345	0.0593594	2.7778	1.83262
O95819	M4K4_HUMAN	MAP4K4	1239	Homo sapiens	1:Experimental evidence at protein level	Mitogen-activated protein kinase kinase kinase kinase 4	1	0.999	53	239	134	239	39	45	11	51	34	59	21	30	6	30	21	26	39	45	11	51	34	59	5303778800	5667124700	289646016	10393957400	10118890500	8423221200	617920320	668004860	117052496	1074672380	1387985150	802806660		+		1.14346	0.282775	1.54379	1.143
O95831	AIFM1_HUMAN	AIFM1	613	Homo sapiens	1:Experimental evidence at protein level	Apoptosis-inducing factor 1, mitochondrial	1	0.999	21	69	69	69	15	14	3	12	13	12	15	14	3	12	13	12	15	14	3	12	13	12	609471170	1040299260	216880640	774314370	1761863170	1009351620	273158816	510206432	121929904	405354592	695669380	515199712		+		1.04209	0.370011	1.03195	0.90616
O95835	LATS1_HUMAN	LATS1	1130	Homo sapiens	1:Experimental evidence at protein level	Serine/threonine-protein kinase LATS1	1	0.999	12	17	16	17	0	1	0	2	2	12	0	1	0	2	2	11	0	1	0	2	2	12	0	0	0	112805048	19628980	741632000	0	0	0	0	27290992	183440848
O95838	GLP2R_HUMAN	GLP2R	553	Homo sapiens	1:Experimental evidence at protein level	Glucagon-like peptide 2 receptor	0.9704	0.9874	1	3	3	3	0	0	0	0	1	2	0	0	0	0	1	2	0	0	0	0	1	2	0	0	0	0	0	3.35384e+06	0	0	0	0	0	0
O95861	BPNT1_HUMAN	BPNT1	308	Homo sapiens	1:Experimental evidence at protein level	3'(2'),5'-bisphosphate nucleotidase 1	1	0.999	6	12	12	12	0	0	2	0	0	10	0	0	2	0	0	10	0	0	2	0	0	10	0	0	0	0	0	277247520	0	0	0	0	0	0
O95870	ABHGA_HUMAN	ABHD16A	558	Homo sapiens	1:Experimental evidence at protein level	Phosphatidylserine lipase ABHD16A	0.8383	0.9936	1	1	1	1	0	0	0	0	0	1	0	0	0	0	0	1	0	0	0	0	0	1	0	0	0	0	0	0	0	0	0	0	0	0
O95873	CF047_HUMAN	C6orf47	294	Homo sapiens	1:Experimental evidence at protein level	Uncharacterized protein C6orf47	0.7487	0.989	2	3	3	3	1	1	0	0	0	1	1	1	0	0	0	1	1	1	0	0	0	1	0	270390336	0	0	0	1874056580	0	270390336	0	0	0	1874056580
O95905	ECD_HUMAN	ECD	644	Homo sapiens	1:Experimental evidence at protein level	Protein ecdysoneless homolog	1	0.999	7	11	11	11	0	1	1	0	0	9	0	1	1	0	0	9	0	1	1	0	0	9	0	0	0	0	0	390395936	0	0	0	0	0	0
O95926	SYF2_HUMAN	SYF2	243	Homo sapiens	1:Experimental evidence at protein level	Pre-mRNA-splicing factor SYF2	1	0.9988	5	6	6	6	0	1	0	2	2	1	0	1	0	2	2	1	0	1	0	2	2	1	0	80106816	0	28833416	115496608	0	0	0	0	0	0	0
O95935	TBX18_HUMAN	TBX18	607	Homo sapiens	1:Experimental evidence at protein level	T-box transcription factor TBX18	0.8471	0.994	1	2	2	2	0	0	0	0	0	2	0	0	0	0	0	2	0	0	0	0	0	2	0	0	0	0	0	0	0	0	0	0	0	0
O95983	MBD3_HUMAN	MBD3	291	Homo sapiens	1:Experimental evidence at protein level	Methyl-CpG-binding domain protein 3	1	0.999	10	34	34	34	7	9	3	7	4	4	7	9	3	7	4	4	7	9	3	7	4	4	1646261630	1134243580	82086864	1527299970	919293120	117673736	389855296	373657056	49122448	511523808	503311616	114822648		+		0.519094	0.530163	0.682184	0.397122
O95985	TOP3B_HUMAN	TOP3B	862	Homo sapiens	1:Experimental evidence at protein level	DNA topoisomerase 3-beta-1	1	0.999	16	29	26	29	0	3	8	0	3	15	0	3	7	0	2	14	0	3	8	0	3	15	0	55755376	36040476	0	65250184	725996480	0	0	32865638	0	0	169130288
O95997	PTTG1_HUMAN	PTTG1	202	Homo sapiens	1:Experimental evidence at protein level	Securin	1	0.999	4	14	9	14	0	0	0	1	0	13	0	0	0	1	0	8	0	0	0	1	0	13	0	0	0	280673216	0	418438560	0	0	0	0	0	0
O96000	NDUBA_HUMAN	NDUFB10	172	Homo sapiens	1:Experimental evidence at protein level	NADH dehydrogenase [ubiquinone] 1 beta subcomplex subunit 10	1	0.999	5	7	7	7	0	1	1	1	0	4	0	1	1	1	0	4	0	1	1	1	0	4	0	0	0	11928023	0	377060864	0	0	0	0	0	0
O96005	CLPT1_HUMAN	CLPTM1	669	Homo sapiens	1:Experimental evidence at protein level	Putative lipid scramblase CLPTM1	1	0.9983	8	12	12	12	3	1	1	3	2	2	3	1	1	3	2	2	3	1	1	3	2	2	0	0	9805774	99450760	56633480	0	0	0	0	99450760	29902396	0
O96007	MOC2B_HUMAN	MOCS2	188	Homo sapiens	1:Experimental evidence at protein level	Molybdopterin synthase catalytic subunit	1	0.999	4	10	10	10	0	0	1	1	0	8	0	0	1	1	0	8	0	0	1	1	0	8	0	0	0	0	0	560489410	0	0	0	0	0	0
O96008	TOM40_HUMAN	TOMM40	361	Homo sapiens	1:Experimental evidence at protein level	Mitochondrial import receptor subunit TOM40 homolog	1	0.999	8	28	28	28	6	3	9	3	5	2	6	3	9	3	5	2	6	3	9	3	5	2	748526780	279111488	233617200	598055170	1242336130	71816000	370808704	352977248	125129520	456325280	531385664	0		+		0.262064	0.645801	-0.153524	-0.0891241
O96009	NAPSA_HUMAN	NAPSA	420	Homo sapiens	1:Experimental evidence at protein level	Napsin-A	0.9385	0.9911	1	12	12	12	2	0	2	2	3	3	2	0	2	2	3	3	2	0	2	2	3	3	993645760	0	1528242940	1402928260	752041020	1827769340	872807740	0	1528242940	1216200060	752041020	1459940610		+		0.689407	0.439371	1.35822	0.688121
O96013	PAK4_HUMAN	PAK4	591	Homo sapiens	1:Experimental evidence at protein level	Serine/threonine-protein kinase PAK 4	1	0.999	18	113	107	113	11	16	26	15	9	36	11	14	26	14	8	34	11	16	26	15	9	36	874389700	1984870660	1970128510	1860573310	1723130620	7733854700	153156016	395028256	327396928	340604320	490998688	899814080		+		1.06911	0.372199	0.975149	0.899164
O96017	CHK2_HUMAN	CHEK2	543	Homo sapiens	1:Experimental evidence at protein level	Serine/threonine-protein kinase Chk2	1	0.999	12	37	32	37	2	6	14	2	5	8	1	6	13	0	4	8	2	6	14	2	5	8	0	146443952	595845310	16947812	415848256	377335136	0	0	367482752	18606706	150977984	211290880		+		0.275969	0.635936	-0.121105	-0.0597444
O96019	ACL6A_HUMAN	ACTL6A	429	Homo sapiens	1:Experimental evidence at protein level	Actin-like protein 6A	1	0.999	10	37	32	37	6	6	8	7	5	5	5	5	8	6	4	4	6	6	8	7	5	5	398933984	597717950	209153440	761708610	136621184	300021024	216037824	235338224	122034624	388836448	182914816	168700336		+		0.561357	0.547985	0.317163	0.321872
O96028	NSD2_HUMAN	NSD2	1365	Homo sapiens	1:Experimental evidence at protein level	Histone-lysine N-methyltransferase NSD2	1	0.999	20	72	71	72	14	9	20	13	5	11	14	9	20	12	5	11	14	9	20	13	5	11	489502944	428467776	724664700	1110123780	344888000	278353984	153514528	185611168	196911136	225159216	211328976	127089536		+		0.344501	0.598801	0.036026	0.0460271
O96033	MOC2A_HUMAN	MOCS2	88	Homo sapiens	1:Experimental evidence at protein level	Molybdopterin synthase sulfur carrier subunit	0.9999	0.9988	3	5	5	5	1	1	1	0	0	2	1	1	1	0	0	2	1	1	1	0	0	2	33439508	29767598	38193132	0	0	0	0	0	0	0	0	0
P00167	CYB5_HUMAN	CYB5A	134	Homo sapiens	1:Experimental evidence at protein level	Cytochrome b5	0.945	0.9981	1	1	1	1	0	0	0	0	0	1	0	0	0	0	0	1	0	0	0	0	0	1	0	0	0	0	0	0	0	0	0	0	0	0
P00338	LDHA_HUMAN	LDHA	332	Homo sapiens	1:Experimental evidence at protein level	L-lactate dehydrogenase A chain	1	0.9989	7	17	17	17	2	3	1	1	2	8	2	3	1	1	2	8	2	3	1	1	2	8	19601502	96964080	0	100281696	0	1685840770	19601502	0	0	100281696	0	907776770
P00352	AL1A1_HUMAN	ALDH1A1	501	Homo sapiens	1:Experimental evidence at protein level	Aldehyde dehydrogenase 1A1	0.9677	0.9989	3	2	2	7	0	0	0	0	0	2	0	0	0	0	0	2	0	0	0	0	0	7	0	0	0	0	0	25992734	0	0	0	0	0	0
P00367	DHE3_HUMAN	GLUD1	558	Homo sapiens	1:Experimental evidence at protein level	Glutamate dehydrogenase 1, mitochondrial	1	0.999	9	17	3	17	1	0	1	5	0	10	0	0	0	1	0	2	1	0	1	5	0	10	0	0	53713360	339898752	0	651536190	0	0	121970312	155168896	0	127817848
P00374	DYR_HUMAN	DHFR	187	Homo sapiens	1:Experimental evidence at protein level	Dihydrofolate reductase	1	0.9988	6	9	8	9	1	1	0	1	0	6	1	1	0	1	0	5	1	1	0	1	0	6	0	14025895	0	0	0	231474288	0	0	0	0	0	0
P00390	GSHR_HUMAN	GSR	522	Homo sapiens	1:Experimental evidence at protein level	Glutathione reductase, mitochondrial	1	0.999	2	2	2	2	0	0	0	0	0	2	0	0	0	0	0	2	0	0	0	0	0	2	0	0	0	0	0	122607616	0	0	0	0	0	0
P00395	COX1_HUMAN	MT-CO1	513	Homo sapiens	1:Experimental evidence at protein level	Cytochrome c oxidase subunit 1	0.7234	0.9875	1	2	2	2	1	0	0	1	0	0	1	0	0	1	0	0	1	0	0	1	0	0	40875152	0	0	54526736	0	0	40875152	0	0	54526736	0	0
P00403	COX2_HUMAN	MT-CO2	227	Homo sapiens	1:Experimental evidence at protein level	Cytochrome c oxidase subunit 2	1	0.9989	4	11	11	11	3	1	2	3	0	2	3	1	2	3	0	2	3	1	2	3	0	2	334625344	65169632	133052496	214797440	0	217944096	148975424	69744904	131361304	229877424	0	233244992		+		0.325682	0.597811	0.0767288	0.0497694
P00414	COX3_HUMAN	MT-CO3	261	Homo sapiens	1:Experimental evidence at protein level	Cytochrome c oxidase subunit 3	0.9988	0.9988	1	5	5	5	0	0	2	1	0	2	0	0	2	1	0	2	0	0	2	1	0	2	0	0	118645960	158606208	0	0	0	0	0	0	0	0
P00491	PNPH_HUMAN	PNP	289	Homo sapiens	1:Experimental evidence at protein level	Purine nucleoside phosphorylase	1	0.999	11	16	16	16	0	0	0	0	2	14	0	0	0	0	2	14	0	0	0	0	2	14	0	0	0	0	0	642659460	0	0	0	0	0	0
P00492	HPRT_HUMAN	HPRT1	218	Homo sapiens	1:Experimental evidence at protein level	Hypoxanthine-guanine phosphoribosyltransferase	1	0.999	7	23	22	23	5	1	4	5	0	8	4	1	4	5	0	8	5	1	4	5	0	8	138377472	115629200	182587776	232744816	0	310248128	91425384	116620552	103877864	126493128	0	133781192		+		0.175003	0.717732	-0.29962	-0.263171
P00505	AATM_HUMAN	GOT2	430	Homo sapiens	1:Experimental evidence at protein level	Aspartate aminotransferase, mitochondrial	1	0.9989	5	6	6	6	3	1	0	0	2	0	3	1	0	0	2	0	3	1	0	0	2	0	0	0	0	0	142106336	0	0	0	0	0	0	0
P00519	ABL1_HUMAN	ABL1	1130	Homo sapiens	1:Experimental evidence at protein level	Tyrosine-protein kinase ABL1	0.9645	0.9988	2	3	3	4	0	0	0	0	0	3	0	0	0	0	0	3	0	0	0	0	1	3	0	0	0	0	0	0	0	0	0	0	0	0
P00533	EGFR_HUMAN	EGFR	1210	Homo sapiens	1:Experimental evidence at protein level	Epidermal growth factor receptor	0.9727	0.9982	2	5	3	5	0	0	0	1	0	4	0	0	0	0	0	3	0	0	0	1	0	4	0	0	0	29769070	0	179395168	0	0	0	29769070	0	179395168
P00551	KKA1_ECOLX	aphA1	271	Escherichia coli	3:Protein inferred from homology	Aminoglycoside 3'-phosphotransferase	0.9478	0.9982	1	1	1	1	0	1	0	0	0	0	0	1	0	0	0	0	0	1	0	0	0	0	0	207050880	0	0	0	0	0	0	0	0	0	0
P00558	PGK1_HUMAN	PGK1	417	Homo sapiens	1:Experimental evidence at protein level	Phosphoglycerate kinase 1	1	0.999	3	8	5	8	1	1	1	0	0	5	0	1	1	0	0	3	1	1	1	0	0	5	5.45786e+06	19324120	36758828	0	0	78039296	0	19324120	36758828	0	0	0
P00568	KAD1_HUMAN	AK1	194	Homo sapiens	1:Experimental evidence at protein level	Adenylate kinase isoenzyme 1	1	0.9986	4	12	5	12	2	0	4	2	0	4	2	0	1	1	0	1	2	0	4	2	0	4	47589476	0	0	0	0	9770398	0	0	0	0	0	0
P00711	LALBA_BOVIN	LALBA	142	Bos taurus	1:Experimental evidence at protein level	Alpha-lactalbumin	0.9368	0.9978	1	1	1	1	0	0	0	0	0	1	0	0	0	0	0	1	0	0	0	0	0	1	0	0	0	0	0	13863140	0	0	0	0	0	0
P00722	BGAL_ECOLI	lacZ	1024	Escherichia coli (strain K12)	1:Experimental evidence at protein level	Beta-galactosidase	1	0.999	45	300	300	300	30	31	235	3	1	0	30	31	235	3	1	0	30	31	235	3	1	0	2525919740	5443232300	175907504000	347384416	0	0	325007232	434976544	4715211800	903261700	0	0		+		0.0664635	0.917832	-2.71703	-1.00751
P00734	THRB_HUMAN	F2	622	Homo sapiens	1:Experimental evidence at protein level	Prothrombin	0.9346	0.9977	1	2	2	2	0	0	0	0	1	1	0	0	0	0	1	1	0	0	0	0	1	1	0	0	0	0	0	0	0	0	0	0	0	0
P00761	TRYP_PIG		231	Sus scrofa	1:Experimental evidence at protein level	Trypsin	1	0.999	6	251	247	251	15	26	91	13	23	83	15	26	89	13	23	81	15	26	91	13	23	83	24456443900	34347358200	79324529000	22162010100	133187150000	375139140000	10935653400	33545406500	14292007900	10291831800	61505884000	109943554000
P00813	ADA_HUMAN	ADA	363	Homo sapiens	1:Experimental evidence at protein level	Adenosine deaminase	0.9924	0.9984	2	5	5	5	0	0	5	0	0	0	0	0	5	0	0	0	0	0	5	0	0	0	0	0	87703720	0	0	0	0	0	0	0	0	0
P00846	ATP6_HUMAN	MT-ATP6	226	Homo sapiens	1:Experimental evidence at protein level	ATP synthase subunit a	0.9636	0.9987	1	4	4	4	1	0	1	1	1	0	1	0	1	1	1	0	1	0	1	1	1	0	166485264	0	88003216	231231728	136717936	0	166485264	0	88003216	231231728	136717936	0
P00966	ASSY_HUMAN	ASS1	412	Homo sapiens	1:Experimental evidence at protein level	Argininosuccinate synthase	1	0.999	14	35	35	35	3	3	0	8	2	19	3	3	0	8	2	19	3	3	0	8	2	19	76758208	99156128	0	129619328	84150064	2112226820	101969576	40266844	0	176013424	140772800	451714240		+		1.54136	0.0795278	2.49321	1.7267
P01111	RASN_HUMAN	NRAS	189	Homo sapiens	1:Experimental evidence at protein level	GTPase NRas	1	0.999	6	4	3	39	1	0	1	0	0	2	1	0	1	0	0	1	10	5	7	8	4	5	37031052	0	0	0	0	28564096	0	0	0	0	0	0
P01116	RASK_HUMAN	KRAS	189	Homo sapiens	1:Experimental evidence at protein level	GTPase KRas	1	0.999	7	55	20	55	13	9	6	12	10	5	4	4	0	4	6	2	13	9	6	12	10	5	4735597100	1637319940	116542112	9344847900	4852789800	470171552	1195142660	572689980	136727968	2452752380	1495342460	229799744		+		0.612018	0.477674	1.05698	0.559951
P01889	HLAB_HUMAN	HLA-B	362	Homo sapiens	1:Experimental evidence at protein level	HLA class I histocompatibility antigen, B alpha chain	1	0.999	7	3	3	19	0	0	0	0	1	2	0	0	0	0	1	2	0	0	3	2	2	12	0	0	0	0	80633272	15280753	0	0	0	0	0	0
P02042	HBD_HUMAN	HBD	147	Homo sapiens	1:Experimental evidence at protein level	Hemoglobin subunit delta	0.8779	0.9954	1	3	0	3	0	0	3	0	0	0	0	0	0	0	0	0	0	0	3	0	0	0	0	0	4.66831e+06	0	0	0	0	0	0	0	0	0	sp|P02100|HBE_HUMAN, sp|P68871|HBB_HUMAN, sp|P69891|HBG1_HUMAN, sp|P69892|HBG2_HUMAN
P02452	CO1A1_HUMAN	COL1A1	1464	Homo sapiens	1:Experimental evidence at protein level	Collagen alpha-1(I) chain	0.9462	0.9981	1	1	1	1	0	0	0	0	1	0	0	0	0	0	1	0	0	0	0	0	1	0	0	0	0	0	98080632	0	0	0	0	0	0	0
P02545	LMNA_HUMAN	LMNA	664	Homo sapiens	1:Experimental evidence at protein level	Prelamin-A/C	1	0.999	33	102	97	102	12	16	22	16	12	24	11	16	20	16	12	22	12	16	22	16	12	24	341436480	620018620	819965180	685561980	1546859010	1135415810	125823984	267537344	128390800	638917180	242970000	132188904		+		0.726072	0.469599	0.749106	0.598123
P02662	CASA1_BOVIN	CSN1S1	214	Bos taurus	1:Experimental evidence at protein level	Alpha-S1-casein	1	0.999	4	31	31	31	1	0	13	0	0	17	1	0	13	0	0	17	1	0	13	0	0	17	0	0	2702121470	0	0	4214844420	0	0	1185236990	0	0	2191010300
P02663	CASA2_BOVIN	CSN1S2	222	Bos taurus	1:Experimental evidence at protein level	Alpha-S2-casein	1	0.9987	4	9	9	9	0	0	5	0	0	4	0	0	5	0	0	4	0	0	5	0	0	4	0	0	1344520960	0	0	2843022340	0	0	976983940	0	0	1960895360
P02666	CASB_BOVIN	CSN2	224	Bos taurus	1:Experimental evidence at protein level	Beta-casein	1	0.999	4	23	23	23	0	0	12	0	0	11	0	0	12	0	0	11	0	0	12	0	0	11	0	0	1433219970	0	0	1457611010	0	0	889351300	0	0	1241173380
P02668	CASK_BOVIN	CSN3	190	Bos taurus	1:Experimental evidence at protein level	Kappa-casein	1	0.999	2	14	14	14	0	0	6	0	0	8	0	0	6	0	0	8	0	0	6	0	0	8	0	0	555789380	0	0	753360580	0	0	380076864	0	0	748426880
P02769	ALBU_BOVIN	ALB	607	Bos taurus	1:Experimental evidence at protein level	Albumin	1	0.999	12	43	36	43	0	1	23	0	2	17	0	1	17	0	2	16	0	1	23	0	2	17	0	49706076	2736217600	0	247087984	1901684610	0	34948048	381178432	0	635228610	538198140
P02792	FRIL_HUMAN	FTL	175	Homo sapiens	1:Experimental evidence at protein level	Ferritin light chain	0.9989	0.999	2	4	4	4	0	0	1	0	0	3	0	0	1	0	0	3	0	0	1	0	0	3	0	0	0	0	0	50039544	0	0	0	0	0	0
P02794	FRIH_HUMAN	FTH1	183	Homo sapiens	1:Experimental evidence at protein level	Ferritin heavy chain	1	0.999	4	7	7	7	0	0	1	0	0	6	0	0	1	0	0	6	0	0	1	0	0	6	0	0	11877215	0	0	202378272	0	0	12950330	0	0	83681832
P03886	NU1M_HUMAN	MT-ND1	318	Homo sapiens	1:Experimental evidence at protein level	NADH-ubiquinone oxidoreductase chain 1	0.9968	0.9987	1	3	3	3	0	0	1	0	0	2	0	0	1	0	0	2	0	0	1	0	0	2	0	0	3.79125e+06	0	0	14469518	0	0	0	0	0	0
P03891	NU2M_HUMAN	MT-ND2	347	Homo sapiens	1:Experimental evidence at protein level	NADH-ubiquinone oxidoreductase chain 2	0.9549	0.9984	1	1	1	1	0	0	0	0	0	1	0	0	0	0	0	1	0	0	0	0	0	1	0	0	0	0	0	15963600	0	0	0	0	0	0
P03905	NU4M_HUMAN	MT-ND4	459	Homo sapiens	1:Experimental evidence at protein level	NADH-ubiquinone oxidoreductase chain 4	0.8809	0.9955	1	1	1	1	0	0	1	0	0	0	0	0	1	0	0	0	0	0	1	0	0	0	0	0	1.95519e+06	0	0	0	0	0	0	0	0	0
P03915	NU5M_HUMAN	MT-ND5	603	Homo sapiens	1:Experimental evidence at protein level	NADH-ubiquinone oxidoreductase chain 5	0.939	0.9979	1	1	1	1	0	0	0	0	0	1	0	0	0	0	0	1	0	0	0	0	0	1	0	0	0	0	0	7.09133e+06	0	0	0	0	0	0
P03923	NU6M_HUMAN	MT-ND6	174	Homo sapiens	1:Experimental evidence at protein level	NADH-ubiquinone oxidoreductase chain 6	0.9707	0.999	1	6	6	6	2	1	0	1	1	1	2	1	0	1	1	1	2	1	0	1	1	1	0	169664800	0	0	187764272	96667296	0	169664800	0	0	187764272	96667296
P03928	ATP8_HUMAN	MT-ATP8	68	Homo sapiens	1:Experimental evidence at protein level	ATP synthase protein 8	1	0.9985	3	10	10	10	3	1	0	2	4	0	3	1	0	2	4	0	3	1	0	2	4	0	159406400	0	0	278616896	775254910	0	162760144	0	0	276690048	390289792	0
P04004	VTNC_HUMAN	VTN	478	Homo sapiens	1:Experimental evidence at protein level	Vitronectin	0.8312	0.9933	1	1	1	1	0	0	0	0	0	1	0	0	0	0	0	1	0	0	0	0	0	1	0	0	0	0	0	1.82936e+06	0	0	0	0	0	0
P04035	HMDH_HUMAN	HMGCR	888	Homo sapiens	1:Experimental evidence at protein level	3-hydroxy-3-methylglutaryl-coenzyme A reductase	0.9457	0.9981	1	2	2	2	0	0	0	0	0	2	0	0	0	0	0	2	0	0	0	0	0	2	0	0	0	0	0	1.44903e+06	0	0	0	0	0	0
P04040	CATA_HUMAN	CAT	527	Homo sapiens	1:Experimental evidence at protein level	Catalase	1	0.999	5	7	7	7	0	0	0	0	0	7	0	0	0	0	0	7	0	0	0	0	0	7	0	0	0	0	0	84102400	0	0	0	0	0	0
P04049	RAF1_HUMAN	RAF1	648	Homo sapiens	1:Experimental evidence at protein level	RAF proto-oncogene serine/threonine-protein kinase	1	0.999	17	18	16	37	2	0	1	2	3	10	2	0	1	1	2	10	3	0	1	8	5	20	0	0	0	0	34486524	723848960	0	0	0	0	51107088	214488320
P04075	ALDOA_HUMAN	ALDOA	364	Homo sapiens	1:Experimental evidence at protein level	Fructose-bisphosphate aldolase A	1	0.999	7	10	2	10	0	0	2	0	0	8	0	0	0	0	0	2	0	0	2	0	0	8	0	0	0	0	0	523604480	0	0	0	0	0	0
P04080	CYTB_HUMAN	CSTB	98	Homo sapiens	1:Experimental evidence at protein level	Cystatin-B	1	0.999	3	18	18	18	5	2	4	3	1	3	5	2	4	3	1	3	5	2	4	3	1	3	182224032	0	77696256	0	0	0	86323800	0	65644292	0	0	0
P04083	ANXA1_HUMAN	ANXA1	346	Homo sapiens	1:Experimental evidence at protein level	Annexin A1	1	0.999	10	22	22	22	0	0	0	0	0	22	0	0	0	0	0	22	0	0	0	0	0	22	0	0	0	0	0	2344023550	0	0	0	0	0	0
P04150	GCR_HUMAN	NR3C1	777	Homo sapiens	1:Experimental evidence at protein level	Glucocorticoid receptor	1	0.999	12	21	21	21	0	1	0	2	1	17	0	1	0	2	1	17	0	1	0	2	1	17	0	0	0	259407696	0	1432990210	0	0	0	0	0	0
P04156	PRIO_HUMAN	PRNP	253	Homo sapiens	1:Experimental evidence at protein level	Major prion protein	1	0.9989	3	7	7	7	0	0	4	0	0	3	0	0	4	0	0	3	0	0	4	0	0	3	0	0	158741088	0	0	136634464	0	0	158741088	0	0	70480672
P04181	OAT_HUMAN	OAT	439	Homo sapiens	1:Experimental evidence at protein level	Ornithine aminotransferase, mitochondrial	1	0.999	7	19	19	19	4	4	2	0	3	6	4	4	2	0	3	6	4	4	2	0	3	6	40482388	0	25252116	0	27563934	287806240	103371880	0	14254049	0	0	109949880
P04183	KITH_HUMAN	TK1	234	Homo sapiens	1:Experimental evidence at protein level	Thymidine kinase, cytosolic	1	0.999	4	14	14	14	0	1	0	1	0	12	0	1	0	1	0	12	0	1	0	1	0	12	0	0	0	177478528	0	1250122750	0	0	0	282680512	0	350823488
P04264	K2C1_HUMAN	KRT1	644	Homo sapiens	1:Experimental evidence at protein level	Keratin, type II cytoskeletal 1	1	0.999	18	40	36	43	3	3	8	1	4	21	3	3	7	1	3	19	3	3	8	1	5	23	92020536	0	378022880	26024764	777686530	2692905730	833188540	0	154515552	0	165523472	717804030
P04350	TBB4A_HUMAN	TUBB4A	444	Homo sapiens	1:Experimental evidence at protein level	Tubulin beta-4A chain	0.9991	0.9989	17	2	2	399	0	0	0	0	1	1	0	0	0	0	1	1	62	49	75	62	53	98	0	0	0	0	0	8745658	0	0	0	0	0	0
P04406	G3P_HUMAN	GAPDH	335	Homo sapiens	1:Experimental evidence at protein level	Glyceraldehyde-3-phosphate dehydrogenase	1	0.999	18	112	103	112	29	17	17	21	10	18	28	17	12	20	10	16	29	17	17	21	10	18	9539001300	2834034940	1959406340	6817815600	2394499070	3055660800	1800232320	730126340	438582368	1809757570	699362430	604390210		+		0.361907	0.581042	0.136046	0.10669
P04439	HLAA_HUMAN	HLA-A	365	Homo sapiens	1:Experimental evidence at protein level	HLA class I histocompatibility antigen, A alpha chain	1	0.999	9	22	4	22	2	0	5	1	5	9	0	0	1	0	2	1	2	0	5	1	5	9	39338480	0	63751020	108763384	221270560	392293344	0	0	66088756	97237440	128255824	179776256		+		2.04762	0.0921032	1.46741	1.66994
P04626	ERBB2_HUMAN	ERBB2	1255	Homo sapiens	1:Experimental evidence at protein level	Receptor tyrosine-protein kinase erbB-2	0.9599	0.9941	3	1	0	8	0	0	0	0	0	1	0	0	0	0	0	0	1	1	0	1	2	3	0	0	0	0	0	0	0	0	0	0	0	0
P04632	CPNS1_HUMAN	CAPNS1	268	Homo sapiens	1:Experimental evidence at protein level	Calpain small subunit 1	1	0.999	5	36	19	36	3	6	6	5	5	11	2	4	3	2	3	5	3	6	6	5	5	11	377758496	752036930	565865860	654376130	1063268290	1522186110	162425648	305296384	255091072	224386000	430322688	571184260		+		0.966686	0.430923	0.708118	0.720895
P04637	P53_HUMAN	TP53	393	Homo sapiens	1:Experimental evidence at protein level	Cellular tumor antigen p53	1	0.999	13	43	43	43	9	6	1	12	11	4	9	6	1	12	11	4	9	6	1	12	11	4	758917890	649042300	0	2188351230	1550596100	192602272	194635088	313673024	0	397285152	350520320	156965504		+		0.763016	0.403269	1.64102	0.806551
P04818	TYSY_HUMAN	TYMS	313	Homo sapiens	1:Experimental evidence at protein level	Thymidylate synthase	1	0.999	7	15	15	15	1	0	1	1	0	12	1	0	1	1	0	12	1	0	1	1	0	12	19327880	0	1.01542e+06	42576684	0	633522240	0	0	2.00324e+06	0	0	151984864
P04843	RPN1_HUMAN	RPN1	607	Homo sapiens	1:Experimental evidence at protein level	Dolichyl-diphosphooligosaccharide--protein glycosyltransferase subunit 1	1	0.999	38	302	302	302	61	56	31	77	44	33	61	56	31	77	44	33	61	56	31	77	44	33	24184197100	21659011100	3663403780	38271926000	25820930000	3577638400	1840512000	1916473980	467052320	2761138180	2497704450	464595552		+		0.40908	0.568955	0.319899	0.20383
P04844	RPN2_HUMAN	RPN2	631	Homo sapiens	1:Experimental evidence at protein level	Dolichyl-diphosphooligosaccharide--protein glycosyltransferase subunit 2	1	0.9989	8	12	12	12	2	0	3	3	1	3	2	0	3	3	1	3	2	0	3	3	1	3	87395416	0	36768160	315898528	0	3556878	44465216	0	29562308	158401520	0	0
P04899	GNAI2_HUMAN	GNAI2	355	Homo sapiens	1:Experimental evidence at protein level	Guanine nucleotide-binding protein G(i) subunit alpha-2	1	0.999	6	17	4	38	3	3	0	4	3	4	0	1	0	2	0	1	8	5	2	10	4	9	385712576	0	0	0	0	47190124	0	0	0	0	0	0
P05023	AT1A1_HUMAN	ATP1A1	1023	Homo sapiens	1:Experimental evidence at protein level	Sodium/potassium-transporting ATPase subunit alpha-1	1	0.999	46	295	160	295	79	48	30	76	33	29	43	27	17	37	20	16	79	48	30	76	33	29	27329331200	13938316300	1988031740	36139839000	18862045200	3079425790	3012070140	2782771460	611575550	4007869180	4064563710	1079408380		+		0.538887	0.52962	0.592766	0.40024
P05026	AT1B1_HUMAN	ATP1B1	303	Homo sapiens	1:Experimental evidence at protein level	Sodium/potassium-transporting ATPase subunit beta-1	1	0.999	5	10	10	10	2	4	1	2	0	1	2	4	1	2	0	1	2	4	1	2	0	1	28274780	364745344	0	0	0	22378454	0	0	0	0	0	0
P05067	A4_HUMAN	APP	770	Homo sapiens	1:Experimental evidence at protein level	Amyloid-beta precursor protein	1	0.999	11	26	26	60	0	0	7	0	1	18	0	0	7	0	1	18	2	1	19	4	5	29	0	0	199479568	0	20096678	539043520	0	0	85359072	0	37435344	120914528
P05091	ALDH2_HUMAN	ALDH2	517	Homo sapiens	1:Experimental evidence at protein level	Aldehyde dehydrogenase, mitochondrial	1	0.998	6	3	3	10	0	0	0	0	1	2	0	0	0	0	1	2	0	0	0	0	1	9	0	0	0	0	0	0	0	0	0	0	0	0
P05114	HMGN1_HUMAN	HMGN1	100	Homo sapiens	1:Experimental evidence at protein level	Non-histone chromosomal protein HMG-14	1	0.999	14	97	97	97	10	14	24	11	14	24	10	14	24	11	14	24	10	14	24	11	14	24	4283923970	3545851140	3394068480	10569240600	4032188420	1363890940	940653890	2553840130	1701098370	1629434240	3199968000	406752992		+		0.208146	0.698567	-0.315406	-0.214451
P05141	ADT2_HUMAN	SLC25A5	298	Homo sapiens	1:Experimental evidence at protein level	ADP/ATP translocase 2	1	0.999	17	195	58	195	40	25	31	40	23	36	10	10	9	12	6	11	40	25	31	40	23	36	16548504600	5759418400	10803477500	24251248600	10144584700	25714309100	2095005180	1195200640	2023062020	2974294020	2311021820	4700435500		+		1.35273	0.337592	0.891042	0.992179
P05165	PCCA_HUMAN	PCCA	728	Homo sapiens	1:Experimental evidence at protein level	Propionyl-CoA carboxylase alpha chain, mitochondrial	1	0.999	50	872	872	872	127	117	328	62	62	176	127	117	328	62	62	176	127	117	328	62	62	176	62279328000	63595495000	273811571000	24615145500	37524222000	94707597000	4540746200	5233856500	15982543900	2257279490	3083194880	5758029800		+		0.0448484	0.897855	-1.08155	-0.902741
P05166	PCCB_HUMAN	PCCB	539	Homo sapiens	1:Experimental evidence at protein level	Propionyl-CoA carboxylase beta chain, mitochondrial	1	0.999	27	446	446	446	71	64	154	36	42	79	71	64	154	36	42	79	71	64	154	36	42	79	28182286300	35831992000	113798439000	10047188000	21478348800	34295896100	2787663360	3652249340	8356140500	1275110910	2459520510	3471429630		+		0.0447824	0.890566	-0.988716	-0.869073
P05198	IF2A_HUMAN	EIF2S1	315	Homo sapiens	1:Experimental evidence at protein level	Eukaryotic translation initiation factor 2 subunit 1	1	0.999	32	299	299	299	65	85	11	57	64	17	65	85	11	57	64	17	65	85	11	57	64	17	30073610200	66375676000	1244872580	40035389000	82741649000	4807296000	4333074400	8431381000	672526910	5699998700	11000484900	1043402750		+		0.415908	0.564962	0.470977	0.236802
P05204	HMGN2_HUMAN	HMGN2	90	Homo sapiens	1:Experimental evidence at protein level	Non-histone chromosomal protein HMG-17	1	0.999	12	234	80	234	39	19	59	40	17	60	18	12	17	18	4	11	39	19	59	40	17	60	83308732000	1335547010	200385970000	134373630000	8333892100	181034500000	109987906000	2699396860	27303245800	206056784000	2283486720	13617501200		+		0.28625	0.625547	-0.113105	-0.0383495
P05386	RLA1_HUMAN	RPLP1	114	Homo sapiens	1:Experimental evidence at protein level	Large ribosomal subunit protein P1	1	0.999	2	9	9	10	2	2	2	0	1	2	2	2	2	0	1	2	2	3	2	0	1	2	247285040	746413820	196259520	0	857141440	645223040	247285040	746413820	193305648	0	857141440	620056450		+		0.289949	0.618778	-0.0462577	-0.0251119
P05387	RLA2_HUMAN	RPLP2	115	Homo sapiens	1:Experimental evidence at protein level	Large ribosomal subunit protein P2	1	0.999	11	95	94	95	5	11	31	4	13	31	5	10	31	4	13	31	5	11	31	4	13	31	542241410	3893928700	11910811600	688414140	7627957800	19001661400	276880064	1556803070	3626777090	358828544	2200054020	5503936000		+		0.412961	0.565539	0.491587	0.235063
P05388	RLA0_HUMAN	RPLP0	317	Homo sapiens	1:Experimental evidence at protein level	Large ribosomal subunit protein uL10	1	0.999	15	203	63	203	17	20	69	16	20	61	6	6	20	5	9	17	17	20	69	16	20	61	2422350590	9725672400	40808489000	4375826900	13336212500	46377046000	740549250	2888942590	6852208100	1056056130	3039921410	8609394700		+		0.385469	0.569575	0.304951	0.171388
P05412	JUN_HUMAN	JUN	331	Homo sapiens	1:Experimental evidence at protein level	Transcription factor Jun	1	0.999	4	13	7	13	4	1	2	4	1	1	3	1	0	2	0	1	4	1	2	4	1	1	54164160	0	70330640	97516024	0	27856656	54164160	0	0	97516024	0	0
P05423	RPC4_HUMAN	POLR3D	398	Homo sapiens	1:Experimental evidence at protein level	DNA-directed RNA polymerase III subunit RPC4	1	0.999	8	23	23	23	1	0	8	5	0	9	1	0	8	5	0	9	1	0	8	5	0	9	0	0	161548816	17719408	0	339040352	0	0	60531060	114513232	0	109309600
P05455	LA_HUMAN	SSB	408	Homo sapiens	1:Experimental evidence at protein level	Lupus La protein	1	0.999	41	531	531	531	57	52	189	55	42	136	57	52	189	55	42	136	57	52	189	55	42	136	13118800900	15902741500	86958408000	16863889400	17821059100	85612675000	3357977340	4932538400	11921119200	4784997900	5533270000	14300321800		+		0.461255	0.563453	0.313086	0.253816
P05549	AP2A_HUMAN	TFAP2A	437	Homo sapiens	1:Experimental evidence at protein level	Transcription factor AP-2-alpha	1	0.9986	5	6	3	6	0	1	0	1	0	4	0	0	0	1	0	2	0	1	0	1	0	4	0	0	0	14735396	0	27568670	0	0	0	0	0	0
P05556	ITB1_HUMAN	ITGB1	798	Homo sapiens	1:Experimental evidence at protein level	Integrin beta-1	1	0.9989	8	12	9	12	0	0	2	0	0	10	0	0	1	0	0	8	0	0	2	0	0	10	0	0	0	0	0	255190464	0	0	0	0	0	0
P05783	K1C18_HUMAN	KRT18	430	Homo sapiens	1:Experimental evidence at protein level	Keratin, type I cytoskeletal 18	1	0.999	18	88	81	88	9	5	23	8	6	37	8	5	21	6	6	35	9	5	23	8	6	37	608103300	362263488	3919113730	1733594620	2443685630	8036262400	129991544	791300610	804798460	655872770	650352060	1258311680		+		0.71272	0.459432	0.898928	0.629528
P05787	K2C8_HUMAN	KRT8	483	Homo sapiens	1:Experimental evidence at protein level	Keratin, type II cytoskeletal 8	1	0.999	34	204	168	220	22	21	52	29	25	55	17	16	47	22	18	48	26	22	56	32	25	59	3368749310	5467343400	13507480600	7750831100	6800958000	29244319700	584177790	810687490	2208188420	1278532100	1641298560	4637261800		+		0.892378	0.402062	1.07268	0.818539
P06132	DCUP_HUMAN	UROD	367	Homo sapiens	1:Experimental evidence at protein level	Uroporphyrinogen decarboxylase	0.9468	0.9981	1	1	1	1	0	0	0	0	0	1	0	0	0	0	0	1	0	0	0	0	0	1	0	0	0	0	0	0	0	0	0	0	0	0
P06213	INSR_HUMAN	INSR	1382	Homo sapiens	1:Experimental evidence at protein level	Insulin receptor	0.9998	0.9888	4	4	4	4	0	0	2	0	0	2	0	0	2	0	0	2	0	0	2	0	0	2	0	0	0	0	0	0	0	0	0	0	0	0
P06241	FYN_HUMAN	FYN	537	Homo sapiens	1:Experimental evidence at protein level	Tyrosine-protein kinase Fyn	0.9996	0.9974	7	4	3	40	0	2	0	0	0	2	0	1	0	0	0	2	4	7	8	5	6	10	0	0	0	0	0	0	0	0	0	0	0	0
P06280	AGAL_HUMAN	GLA	429	Homo sapiens	1:Experimental evidence at protein level	Alpha-galactosidase A	1	0.999	3	5	5	5	1	0	2	1	0	1	1	0	2	1	0	1	1	0	2	1	0	1	0	0	19064884	0	0	0	0	0	0	0	0	0
P06454	PTMA_HUMAN	PTMA	111	Homo sapiens	1:Experimental evidence at protein level	Prothymosin alpha	1	0.999	4	21	21	21	0	1	8	0	0	12	0	1	8	0	0	12	0	1	8	0	0	12	0	156667648	2129838080	0	0	1216333440	0	156667648	1789939580	0	0	1140946430
P06493	CDK1_HUMAN	CDK1	297	Homo sapiens	1:Experimental evidence at protein level	Cyclin-dependent kinase 1	1	0.999	22	179	149	179	19	26	19	27	26	62	15	22	13	22	21	56	19	26	19	27	26	62	2673039100	4483479000	1510594050	6431054300	7881809900	28136405000	608048130	1003583810	547796350	1205961980	1734324740	4631948800		+		1.49119	0.169206	1.61902	1.42084
P06576	ATPB_HUMAN	ATP5F1B	529	Homo sapiens	1:Experimental evidence at protein level	ATP synthase subunit beta, mitochondrial	1	0.999	16	49	49	49	5	0	17	9	0	18	5	0	17	9	0	18	5	0	17	9	0	18	224335104	0	662010180	941868740	0	1614139520	165558256	0	176785968	289308160	0	344942176
P06709b	HA3-miniTurboID	MiniTurboID	302	Escherichia coli (strain K12)	1:Experimental evidence at protein level		1	0.999	21	314	314	314	0	0	0	67	46	201	0	0	0	67	46	201	0	0	0	67	46	201	0	0	0	80421421000	80366641000	489503457000	0	0	0	23271227400	18934482900	64033104000		+	+	3.32011	0	10.4734	6.15175
P06730	IF4E_HUMAN	EIF4E	217	Homo sapiens	1:Experimental evidence at protein level	Eukaryotic translation initiation factor 4E	1	0.999	8	40	38	40	7	5	4	5	4	15	7	4	4	5	3	15	7	5	4	5	4	15	275764128	767508160	183598048	489707328	1589414780	4413028400	263890624	314606208	292673632	519926336	645246210	1480063620		+		1.74813	0.138481	1.45099	1.50222
P06733	ENOA_HUMAN	ENO1	434	Homo sapiens	1:Experimental evidence at protein level	Alpha-enolase	1	0.999	26	249	244	249	51	40	38	47	26	47	49	38	38	46	26	47	51	40	38	47	26	47	19650738200	14295588900	6635197400	17067891700	14486137900	8386734100	2444100350	2538802430	1424617340	2586409980	2793029630	1515628290		+		0.396187	0.57967	0.10289	0.116064
P06737	PYGL_HUMAN	PYGL	847	Homo sapiens	1:Experimental evidence at protein level	Glycogen phosphorylase, liver form	1	0.999	23	41	29	41	0	0	0	3	1	37	0	0	0	1	0	28	0	0	0	3	1	37	0	0	0	261110336	0	2512692480	0	0	0	200316064	0	381802528
P06744	G6PI_HUMAN	GPI	558	Homo sapiens	1:Experimental evidence at protein level	Glucose-6-phosphate isomerase	1	0.999	5	7	7	7	0	0	0	0	0	7	0	0	0	0	0	7	0	0	0	0	0	7	0	0	0	0	0	64346908	0	0	0	0	0	0
P06748	NPM_HUMAN	NPM1	294	Homo sapiens	1:Experimental evidence at protein level	Nucleophosmin	1	0.999	26	377	362	377	84	43	52	91	41	66	82	42	48	88	39	63	84	43	52	91	41	66	97441350000	32871829500	32386445300	142978974000	52518302000	36382491000	24024197100	16522814500	7023576100	33688690700	18817044500	6878169100		+		0.390987	0.574134	0.215059	0.159203
P06753	TPM3_HUMAN	TPM3	285	Homo sapiens	1:Experimental evidence at protein level	Tropomyosin alpha-3 chain	1	0.9989	9	11	10	35	0	1	2	1	2	5	0	1	2	1	1	5	1	5	9	4	3	13	0	33274624	0	0	275726816	471632480	0	0	0	0	0	0
P07195	LDHB_HUMAN	LDHB	334	Homo sapiens	1:Experimental evidence at protein level	L-lactate dehydrogenase B chain	1	0.999	11	35	35	35	3	3	2	4	3	20	3	3	2	4	3	20	3	3	2	4	3	20	47138664	46385744	0	277856896	233872128	2703267840	36561504	39575404	0	152371632	121039320	930286080		+	+	1.74383	0.0390297	2.94605	2.03308
P07196	NFL_HUMAN	NEFL	543	Homo sapiens	1:Experimental evidence at protein level	Neurofilament light polypeptide	0.9999	0.9988	5	6	6	12	1	0	2	1	0	2	1	0	2	1	0	2	1	0	4	2	0	5	0	0	0	0	0	26281924	0	0	0	0	0	0
P07199	CENPB_HUMAN	CENPB	599	Homo sapiens	1:Experimental evidence at protein level	Major centromere autoantigen B	1	0.999	12	60	60	60	8	8	14	6	5	19	8	8	14	6	5	19	8	8	14	6	5	19	394769216	359856416	1680434820	292625344	270628960	960720060	233189872	264223744	447994848	203288752	406544896	275685472		+		0.233765	0.651978	-0.0922597	-0.101527
P07203	GPX1_HUMAN	GPX1	203	Homo sapiens	1:Experimental evidence at protein level	Glutathione peroxidase 1	1	0.999	8	34	34	34	3	6	11	3	4	7	3	6	11	3	4	7	3	6	11	3	4	7	64975912	719931260	514811008	231050048	590438530	771739710	171690512	275150368	153575440	107178712	362701248	193029008		+		0.310402	0.606581	0.0162137	0.0151599
P07237	PDIA1_HUMAN	P4HB	508	Homo sapiens	1:Experimental evidence at protein level	Protein disulfide-isomerase	1	0.999	17	64	64	64	4	0	22	6	5	27	4	0	22	6	5	27	4	0	22	6	5	27	0	0	735636420	227359200	322822048	1388981500	0	0	165824048	74615408	225994336	465742144		+		1.05334	0.275826	1.99674	1.16127
P07305	H10_HUMAN	H1-0	194	Homo sapiens	1:Experimental evidence at protein level	Histone H1.0	1	0.999	8	85	85	85	14	8	22	10	7	24	14	8	22	10	7	24	14	8	22	10	7	24	4715313200	1976288380	9418044400	7222319600	711131390	4654927900	1391471490	944729920	2064981380	1816980480	825395010	1297451390		+		0.203136	0.677233	-0.160111	-0.166177
P07311	ACYP1_HUMAN	ACYP1	99	Homo sapiens	1:Experimental evidence at protein level	Acylphosphatase-1	0.9385	0.9978	1	1	1	1	0	0	1	0	0	0	0	0	1	0	0	0	0	0	1	0	0	0	0	0	4.63868e+06	0	0	0	0	0	0	0	0	0
P07355	ANXA2_HUMAN	ANXA2	339	Homo sapiens	1:Experimental evidence at protein level	Annexin A2	1	0.999	28	218	54	218	35	40	24	38	33	48	7	10	5	8	9	15	35	40	24	38	33	48	10416693200	21813706800	2643601660	15544785900	26278651900	21121081300	1261112190	2851946750	534427584	2015409920	3970392830	2449458690		+		0.971571	0.378262	1.1167	0.889339
P07384	CAN1_HUMAN	CAPN1	714	Homo sapiens	1:Experimental evidence at protein level	Calpain-1 catalytic subunit	1	0.999	11	26	26	26	3	3	1	6	2	11	3	3	1	6	2	11	3	3	1	6	2	11	12725269	80744648	0	151618848	116338200	280517440	12725269	103019824	0	86671744	148432624	106584808		+		1.23792	0.168542	2.43246	1.41913
P07437	TBB5_HUMAN	TUBB	444	Homo sapiens	1:Experimental evidence at protein level	Tubulin beta chain	1	0.999	23	534	77	534	90	70	99	85	62	128	15	12	14	11	6	19	90	70	99	85	62	128	52609626000	41438593000	33479612400	55590449000	39867683000	76393873000	4257236740	4246237950	2675703300	4851260400	4325925900	6224756700		+		1.11619	0.46102	0.477788	0.619435
P07477	TRY1_HUMAN	PRSS1	247	Homo sapiens	1:Experimental evidence at protein level	Serine protease 1	0.9922	0.999	2	8	0	12	1	1	3	1	0	2	0	0	0	0	0	0	1	1	5	1	0	4	0	57669648	382439872	0	0	89125584	0	33741148	1909730180	0	0	46674912
P07737	PROF1_HUMAN	PFN1	140	Homo sapiens	1:Experimental evidence at protein level	Profilin-1	0.9853	0.9964	2	4	4	4	0	0	1	0	0	3	0	0	1	0	0	3	0	0	1	0	0	3	0	0	6.64479e+06	0	0	502979872	0	0	0	0	0	0
P07741	APT_HUMAN	APRT	180	Homo sapiens	1:Experimental evidence at protein level	Adenine phosphoribosyltransferase	0.9998	0.9989	3	4	4	4	1	0	1	0	0	2	1	0	1	0	0	2	1	0	1	0	0	2	0	0	0	0	0	0	0	0	0	0	0	0
P07814	SYEP_HUMAN	EPRS1	1512	Homo sapiens	1:Experimental evidence at protein level	Bifunctional glutamate/proline--tRNA ligase	1	0.999	35	119	119	119	19	17	28	18	11	26	19	17	28	18	11	26	19	17	28	18	11	26	3053492480	1300754820	1289294080	3095476220	1267275780	1067024900	649986050	575819010	826339200	705055740	1110001020	357574496		+		0.270771	0.629624	-0.0480957	-0.0481468
P07858	CATB_HUMAN	CTSB	339	Homo sapiens	1:Experimental evidence at protein level	Cathepsin B	1	0.9989	3	4	4	4	1	2	1	0	0	0	1	2	1	0	0	0	1	2	1	0	0	0	56163084	0	91791896	0	0	0	0	0	0	0	0	0
P07900	HS90A_HUMAN	HSP90AA1	732	Homo sapiens	1:Experimental evidence at protein level	Heat shock protein HSP 90-alpha	1	0.999	49	944	354	966	177	173	105	167	140	182	61	63	44	63	47	76	179	175	110	169	143	190	97414783000	106859815000	25212796900	128499294000	138284040000	105362244000	7101319200	8875451400	2197989890	9278349300	11156955100	7855557100		+		0.894139	0.42264	0.851121	0.745672
P07902	GALT_HUMAN	GALT	379	Homo sapiens	1:Experimental evidence at protein level	Galactose-1-phosphate uridylyltransferase	0.968	0.9989	1	2	2	2	0	0	0	0	0	2	0	0	0	0	0	2	0	0	0	0	0	2	0	0	0	0	0	3.92496e+06	0	0	0	0	0	0
P07910	HNRPC_HUMAN	HNRNPC	306	Homo sapiens	1:Experimental evidence at protein level	Heterogeneous nuclear ribonucleoproteins C1/C2	1	0.999	11	49	30	49	6	3	20	5	6	9	2	1	12	3	5	7	6	3	20	5	6	9	697686660	801513280	1665626620	730976260	1205676290	1239136260	429434464	458184480	417792896	345523360	410345280	358328128		+		0.0116961	0.763408	-0.231417	-0.39547
P07942	LAMB1_HUMAN	LAMB1	1786	Homo sapiens	1:Experimental evidence at protein level	Laminin subunit beta-1	0.9998	0.9964	4	4	4	4	1	0	1	0	0	2	1	0	1	0	0	2	1	0	1	0	0	2	0	0	0	0	0	1.92078e+06	0	0	0	0	0	0
P07947	YES_HUMAN	YES1	543	Homo sapiens	1:Experimental evidence at protein level	Tyrosine-protein kinase Yes	0.9977	0.9944	8	4	4	42	2	0	0	1	0	1	2	0	0	1	0	1	6	6	8	6	7	9	0	0	0	0	0	0	0	0	0	0	0	0
P07948	LYN_HUMAN	LYN	512	Homo sapiens	1:Experimental evidence at protein level	Tyrosine-protein kinase Lyn	1	0.9989	10	19	9	44	2	3	2	3	3	6	1	3	0	2	0	3	5	7	8	7	6	11	42404836	28310078	33471680	336936608	265116224	112040224	55341156	0	33471680	150635600	138171712	92071928		+		1.82892	0.161926	1.28589	1.44727
P07954	FUMH_HUMAN	FH	510	Homo sapiens	1:Experimental evidence at protein level	Fumarate hydratase, mitochondrial	1	0.999	4	4	4	4	0	0	1	0	0	3	0	0	1	0	0	3	0	0	1	0	0	3	0	0	0	0	0	47815068	0	0	0	0	0	0
P07992	ERCC1_HUMAN	ERCC1	297	Homo sapiens	1:Experimental evidence at protein level	DNA excision repair protein ERCC-1	1	0.999	9	22	22	22	1	5	0	1	2	13	1	5	0	1	2	13	1	5	0	1	2	13	0	112984880	0	0	87405088	467005440	0	68139328	0	0	156889488	77063952
P07996	TSP1_HUMAN	THBS1	1170	Homo sapiens	1:Experimental evidence at protein level	Thrombospondin-1	0.901	0.9964	2	1	1	3	0	0	0	1	0	0	0	0	0	1	0	0	0	0	0	1	0	2	0	0	0	0	0	0	0	0	0	0	0	0
P08047	SP1_HUMAN	SP1	785	Homo sapiens	1:Experimental evidence at protein level	Transcription factor Sp1	0.9992	0.999	1	6	6	6	1	1	0	2	2	0	1	1	0	2	2	0	1	1	0	2	2	0	108102248	163653040	0	139296640	297722144	0	108102248	163653040	0	139296640	297722144	0
P08133	ANXA6_HUMAN	ANXA6	673	Homo sapiens	1:Experimental evidence at protein level	Annexin A6	1	0.9988	3	4	4	4	0	0	0	0	0	4	0	0	0	0	0	4	0	0	0	0	0	4	0	0	0	0	0	22138252	0	0	0	0	0	0
P08134	RHOC_HUMAN	RHOC	193	Homo sapiens	1:Experimental evidence at protein level	Rho-related GTP-binding protein RhoC	0.9978	0.9984	3	1	1	21	0	0	0	1	0	0	0	0	0	1	0	0	3	3	1	6	3	5	0	0	0	298302688	0	0	0	0	0	0	0	0
P08151	GLI1_HUMAN	GLI1	1106	Homo sapiens	1:Experimental evidence at protein level	Zinc finger protein GLI1	0.9954	0.9967	3	4	4	4	1	0	0	0	0	3	1	0	0	0	0	3	1	0	0	0	0	3	0	0	0	0	0	0	0	0	0	0	0	0
P08183	MDR1_HUMAN	ABCB1	1280	Homo sapiens	1:Experimental evidence at protein level	ATP-dependent translocase ABCB1	0.8734	0.9936	2	4	4	4	1	2	0	0	0	1	1	2	0	0	0	1	1	2	0	0	0	1	543452860	0	0	0	0	0	0	0	0	0	0	0
P08195	4F2_HUMAN	SLC3A2	630	Homo sapiens	1:Experimental evidence at protein level	Amino acid transporter heavy chain SLC3A2	1	0.9989	5	8	8	8	1	0	1	2	1	3	1	0	1	2	1	3	1	0	1	2	1	3	0	0	0	19390806	5709102	59768008	0	0	0	41914416	12340574	9615073		+		0.150537	0.77223	-0.746307	-0.42374
P08237	PFKAM_HUMAN	PFKM	780	Homo sapiens	1:Experimental evidence at protein level	ATP-dependent 6-phosphofructokinase, muscle type	1	0.999	21	61	50	61	5	5	6	11	5	29	2	5	4	8	4	27	5	5	6	11	5	29	304719648	224984032	0	1306259970	207225584	1972771840	207558688	93192664	0	286264096	0	426936032
P08238	HS90B_HUMAN	HSP90AB1	724	Homo sapiens	1:Experimental evidence at protein level	Heat shock protein HSP 90-beta	1	0.999	50	418	175	912	78	67	56	75	49	93	32	23	26	29	20	45	184	157	104	165	122	180	38560383000	39768965000	9422612500	52764205000	46763311000	44716663000	3278428670	3551754240	974921920	4231785730	4566923800	3489202180		+		0.928894	0.417845	0.856831	0.7689
P08240	SRPRA_HUMAN	SRPRA	638	Homo sapiens	1:Experimental evidence at protein level	Signal recognition particle receptor subunit alpha	1	0.999	29	232	225	232	45	31	3	56	40	57	43	31	3	54	39	55	45	31	3	56	40	57	7709223900	5964616700	72250472	15516871700	12619874300	11300378600	613588160	399098944	285653440	1274613630	802247420	775570370		+		1.68342	0.222346	1.16767	1.30587
P08243	ASNS_HUMAN	ASNS	561	Homo sapiens	1:Experimental evidence at protein level	Asparagine synthetase [glutamine-hydrolyzing]	1	0.999	24	143	143	143	13	4	11	22	9	84	13	4	11	22	9	84	13	4	11	22	9	84	332942816	172835152	323012864	1771521280	704929150	24895131600	131148248	177380048	107648440	433882208	226108544	2674232060		+		1.26497	0.170372	2.237	1.40975
P08559	ODPA_HUMAN	PDHA1	390	Homo sapiens	1:Experimental evidence at protein level	Pyruvate dehydrogenase E1 component subunit alpha, somatic form, mitochondrial	1	0.9987	9	16	9	16	3	0	4	5	3	1	1	0	3	3	2	0	3	0	4	5	3	1	19899174	0	40453256	363435168	0	48437008	0	0	16499433	178213680	0	66035628
P08574	CY1_HUMAN	CYC1	325	Homo sapiens	1:Experimental evidence at protein level	Cytochrome c1, heme protein, mitochondrial	1	0.999	3	6	6	6	0	0	4	0	0	2	0	0	4	0	0	2	0	0	4	0	0	2	0	0	17799940	0	0	637929410	0	0	15863822	0	0	594036610
P08579	RU2B_HUMAN	SNRPB2	225	Homo sapiens	1:Experimental evidence at protein level	U2 small nuclear ribonucleoprotein B''	1	0.999	10	29	29	70	3	3	12	3	1	7	3	3	12	3	1	7	13	9	19	13	6	10	193848064	161212736	986745020	167928384	414501312	402656992	101639840	566616640	107016200	537069120	248514544	247692112		+		0.680107	0.473763	0.807773	0.579092
P08621	RU17_HUMAN	SNRNP70	437	Homo sapiens	1:Experimental evidence at protein level	U1 small nuclear ribonucleoprotein 70 kDa	1	0.999	34	447	447	447	105	83	43	112	66	38	105	83	43	112	66	38	105	83	43	112	66	38	164140761000	87153713000	10897515500	238794113000	129206739000	8752470000	15318211600	11495957500	1598460540	22131603500	15869964300	1422152450		+		0.360185	0.576396	0.275809	0.130428
P08648	ITA5_HUMAN	ITGA5	1049	Homo sapiens	1:Experimental evidence at protein level	Integrin alpha-5	0.9981	0.9986	2	5	5	5	0	0	3	0	0	2	0	0	3	0	0	2	0	0	3	0	0	2	0	0	50076040	0	0	21010264	0	0	50076040	0	0	21010264
P08651	NFIC_HUMAN	NFIC	508	Homo sapiens	1:Experimental evidence at protein level	Nuclear factor 1 C-type	1	0.999	5	9	9	20	1	4	1	2	1	0	1	4	1	2	1	0	2	7	2	4	3	2	40410208	216415744	0	0	173613088	0	40410208	167089536	0	0	173613088	0
P08670	VIME_HUMAN	VIM	466	Homo sapiens	1:Experimental evidence at protein level	Vimentin	1	0.999	54	461	401	461	53	38	116	79	46	129	45	32	99	70	42	113	53	38	116	79	46	129	14340624400	6758009300	30781116400	56993866000	20174657500	73271353000	1222504190	893961150	2195278590	3439492860	2005056770	5151631900		+		1.41421	0.247983	1.29611	1.2373
P08708	RS17_HUMAN	RPS17	135	Homo sapiens	1:Experimental evidence at protein level	Small ribosomal subunit protein eS17	1	0.999	10	144	144	144	38	22	20	36	14	14	38	22	20	36	14	14	38	22	20	36	14	14	32501104600	14155965400	3699574270	56246665000	21554165800	3108470780	10250625000	8379974700	819788990	12862976000	8115619800	984776700		+		0.338801	0.583966	0.181936	0.0852578
P08727	K1C19_HUMAN	KRT19	400	Homo sapiens	1:Experimental evidence at protein level	Keratin, type I cytoskeletal 19	1	0.999	17	47	37	49	0	3	16	4	2	22	0	2	14	3	1	17	0	3	17	4	2	23	0	0	522405248	213788160	291710464	2392958720	0	0	220823568	165761392	173906560	474748288		+		1.15828	0.220294	2.30379	1.31706
P08754	GNAI3_HUMAN	GNAI3	354	Homo sapiens	1:Experimental evidence at protein level	Guanine nucleotide-binding protein G(i) subunit alpha-3	1	0.999	6	17	10	44	4	1	2	3	3	4	2	1	1	1	3	2	10	5	3	9	7	10	342464096	84959496	6098690	500826016	260942512	333073280	127194576	146588304	21409980	231358528	300119840	118753728		+		0.977449	0.340537	1.45616	0.985368
P08865	RSSA_HUMAN	RPSA	295	Homo sapiens	1:Experimental evidence at protein level	Small ribosomal subunit protein uS2	1	0.999	11	75	16	75	12	14	10	10	10	19	4	3	2	2	1	4	12	14	10	10	10	19	1066151550	3381595650	485815104	1547261440	2324394750	2834654720	306050656	746898370	247009616	498750848	778101380	850887420		+		1.01468	0.40343	0.849332	0.813693
P09001	RM03_HUMAN	MRPL3	348	Homo sapiens	1:Experimental evidence at protein level	Large ribosomal subunit protein uL3m	1	0.999	11	44	44	44	10	6	7	7	6	8	10	6	7	7	6	8	10	6	7	7	6	8	925798020	275076704	153398832	533439232	936294980	329641088	220599232	246780192	202152032	265733440	309556352	151258992		+		0.36416	0.588545	0.0590363	0.0715555
P09012	SNRPA_HUMAN	SNRPA	282	Homo sapiens	1:Experimental evidence at protein level	U1 small nuclear ribonucleoprotein A	1	0.999	22	358	317	358	94	63	36	87	53	25	84	57	29	77	48	22	94	63	36	87	53	25	66542502000	27597805600	8633418800	89876316000	48212931000	7556747800	10958321700	8126649300	1819007620	14385072100	11500856300	1471196800		+		0.352067	0.580585	0.195798	0.107675
P09038	FGF2_HUMAN	FGF2	288	Homo sapiens	1:Experimental evidence at protein level	Fibroblast growth factor 2	1	0.9989	5	20	20	20	0	0	9	1	1	9	0	0	9	1	1	9	0	0	9	1	1	9	0	0	1450586620	0	61507412	446865920	0	0	337894080	0	82210096	262742080
P09104	ENOG_HUMAN	ENO2	434	Homo sapiens	1:Experimental evidence at protein level	Gamma-enolase	0.9976	0.9977	3	3	3	8	0	2	0	0	0	1	0	2	0	0	0	1	2	4	0	1	0	1	0	10928935	0	0	0	0	0	0	0	0	0	0
P09132	SRP19_HUMAN	SRP19	144	Homo sapiens	1:Experimental evidence at protein level	Signal recognition particle 19 kDa protein	1	0.999	7	284	284	284	18	13	119	11	24	99	18	13	119	11	24	99	18	13	119	11	24	99	15559449600	3856364540	92834349000	17476225000	9171629100	88130224000	4201721600	3910854140	19305054200	7416992300	4081548540	22396430300		+		0.429939	0.565797	0.36526	0.237164
P09211	GSTP1_HUMAN	GSTP1	210	Homo sapiens	1:Experimental evidence at protein level	Glutathione S-transferase P	1	0.999	3	5	5	5	0	0	3	0	0	2	0	0	3	0	0	2	0	0	3	0	0	2	0	0	66271044	0	0	21964504	0	0	0	0	0	0
P09234	RU1C_HUMAN	SNRPC	159	Homo sapiens	1:Experimental evidence at protein level	U1 small nuclear ribonucleoprotein C	1	0.999	5	39	39	39	8	8	3	13	4	3	8	8	3	13	4	3	8	8	3	13	4	3	7415852500	4005163520	272970624	9106894800	5855188000	225903552	1306135550	2084604670	982581950	1668458620	3726789890	460096960		+		0.312418	0.605034	0.0322437	0.0224829
P09429	HMGB1_HUMAN	HMGB1	215	Homo sapiens	1:Experimental evidence at protein level	High mobility group protein B1	1	0.999	23	913	388	913	201	153	133	206	131	89	77	79	59	72	66	35	201	153	133	206	131	89	675989030000	384514720000	101755789000	873555890000	638236750000	93712556000	99452584000	109130236000	19617191900	131148866000	132722508000	17269338100		+		0.345784	0.583387	0.16586	0.0939254
P09496	CLCA_HUMAN	CLTA	248	Homo sapiens	1:Experimental evidence at protein level	Clathrin light chain A	0.9396	0.9979	2	5	5	13	1	0	1	1	1	1	1	0	1	1	1	1	1	0	5	2	1	4	0	0	0	21755238	0	0	0	0	0	0	0	0
P09497	CLCB_HUMAN	CLTB	229	Homo sapiens	1:Experimental evidence at protein level	Clathrin light chain B	0.9513	0.9983	1	1	1	1	0	0	0	0	0	1	0	0	0	0	0	1	0	0	0	0	0	1	0	0	0	0	0	46698432	0	0	0	0	0	0
P09543	CN37_HUMAN	CNP	421	Homo sapiens	1:Experimental evidence at protein level	2',3'-cyclic-nucleotide 3'-phosphodiesterase	1	0.999	26	147	147	147	30	27	14	28	35	13	30	27	14	28	35	13	30	27	14	28	35	13	6705148900	8020235800	331407424	10272064500	22304186400	338554976	759724740	1327659780	174332816	1121303040	2395548420	143658032		+		0.391039	0.571157	0.377963	0.189499
P09603	CSF1_HUMAN	CSF1	554	Homo sapiens	1:Experimental evidence at protein level	Macrophage colony-stimulating factor 1	1	0.999	6	13	13	13	0	2	5	0	1	5	0	2	5	0	1	5	0	2	5	0	1	5	0	28082422	89934536	0	0	325647328	0	21966592	147645216	0	0	181126496
P09622	DLDH_HUMAN	DLD	509	Homo sapiens	1:Experimental evidence at protein level	Dihydrolipoyl dehydrogenase, mitochondrial	1	0.999	14	52	52	52	10	8	7	9	6	12	10	8	7	9	6	12	10	8	7	9	6	12	738170500	1199870340	453259392	1142781950	971092670	491639744	571247810	486363712	113918776	910196740	373831424	221336416		+		0.466404	0.555841	0.416883	0.287588
P09651	ROA1_HUMAN	HNRNPA1	372	Homo sapiens	1:Experimental evidence at protein level	Heterogeneous nuclear ribonucleoprotein A1	1	0.999	27	281	16	281	38	17	86	31	21	88	1	1	6	2	1	5	38	17	86	31	21	88	7593750000	3170675970	36738302000	9151627300	4087685630	51518710000	841001540	658525630	3338384380	1169838590	597165700	4671430100		+		0.386148	0.571674	0.273245	0.166835
P09661	RU2A_HUMAN	SNRPA1	255	Homo sapiens	1:Experimental evidence at protein level	U2 small nuclear ribonucleoprotein A'	1	0.999	18	166	166	166	25	30	36	23	28	24	25	30	36	23	28	24	25	30	36	23	28	24	3794100220	13749369900	8288793600	6679374800	10915561500	5534292000	977162240	2958315780	1984619520	1056163900	2712571900	1089297790		+		0.178475	0.715165	-0.292805	-0.255452
P09874	PARP1_HUMAN	PARP1	1014	Homo sapiens	1:Experimental evidence at protein level	Poly [ADP-ribose] polymerase 1	1	0.999	83	1862	1862	1862	259	516	265	255	396	171	259	516	265	255	396	171	259	516	265	255	396	171	216566792000	1084053190000	99915653000	289157513000	1142414770000	76868837000	9410908200	45907841000	4496936400	12032324600	44967342000	3612163330		+		0.301675	0.611328	0.00285403	0.00146914
P09884	DPOLA_HUMAN	POLA1	1462	Homo sapiens	1:Experimental evidence at protein level	DNA polymerase alpha catalytic subunit	1	0.999	26	62	62	62	6	9	3	7	9	28	6	9	3	7	9	28	6	9	3	7	9	28	76915248	359940800	22707392	263717984	466193504	777038530	65829244	158481456	11857580	115572056	243123712	130996864		+		0.943032	0.338467	1.63167	0.990526
P09936	UCHL1_HUMAN	UCHL1	223	Homo sapiens	1:Experimental evidence at protein level	Ubiquitin carboxyl-terminal hydrolase isozyme L1	1	0.999	6	22	22	22	4	6	2	1	5	4	4	6	2	1	5	4	4	6	2	1	5	4	187349312	236639120	262427616	138868752	0	334063424	154451696	140987776	262427616	138868752	0	185929456		+		0.0774092	0.849498	-0.893171	-0.687296
P09960	LKHA4_HUMAN	LTA4H	611	Homo sapiens	1:Experimental evidence at protein level	Leukotriene A-4 hydrolase	1	0.9989	3	7	7	7	0	1	0	0	0	6	0	1	0	0	0	6	0	1	0	0	0	6	0	0	0	0	0	7711431	0	0	0	0	0	0
P0C0S5	H2AZ_HUMAN	H2AZ1	128	Homo sapiens	1:Experimental evidence at protein level	Histone H2A.Z	1	0.999	5	88	0	88	15	10	19	16	13	15	0	0	0	0	0	0	15	10	19	16	13	15	14885275600	10183586800	32050620400	20712329200	16427393000	31736047600	8179168800	8915289100	14743673900	12037590000	12219613200	14401644500	sp|Q71UI9|H2AV_HUMAN	+		0.816207	0.527024	0.326168	0.419388
P0C2W1	FBSP1_HUMAN	FBXO45	286	Homo sapiens	1:Experimental evidence at protein level	F-box/SPRY domain-containing protein 1	0.9542	0.9984	1	2	2	2	0	0	0	0	0	2	0	0	0	0	0	2	0	0	0	0	0	2	0	0	0	0	0	0	0	0	0	0	0	0
P0C7T5	ATX1L_HUMAN	ATXN1L	689	Homo sapiens	1:Experimental evidence at protein level	Ataxin-1-like	0.9409	0.9979	1	1	1	1	0	0	0	0	0	1	0	0	0	0	0	1	0	0	0	0	0	1	0	0	0	0	0	11341182	0	0	0	0	0	0
P0C7U0	ELFN1_HUMAN	ELFN1	828	Homo sapiens	1:Experimental evidence at protein level	Protein ELFN1	1	0.9974	9	13	13	13	0	0	6	0	0	7	0	0	6	0	0	7	0	0	6	0	0	7	0	0	97693952	0	0	261986672	0	0	380340480	0	0	37411928
P0CAP2	GRL1A_HUMAN	POLR2M	368	Homo sapiens	1:Experimental evidence at protein level	DNA-directed RNA polymerase II subunit GRINL1A	1	0.999	14	22	22	22	0	0	2	1	4	15	0	0	2	1	4	15	0	0	2	1	4	15	0	0	14776478	0	85596040	1131391100	0	0	35565984	0	63871560	371659264
P0CG12	DERPC_HUMAN	DERPC	524	Homo sapiens	1:Experimental evidence at protein level	Decreased expression in renal and prostate cancer protein	1	0.9989	2	5	5	5	0	0	3	0	0	2	0	0	3	0	0	2	0	0	3	0	0	2	0	0	0	0	0	0	0	0	0	0	0	0
P0CG22	DR4L1_HUMAN	DHRS4L1	281	Homo sapiens	5:Protein uncertain	Putative dehydrogenase/reductase SDR family member 4-like 1	0.8912	0.996	1	1	0	1	0	0	0	1	0	0	0	0	0	0	0	0	0	0	0	1	0	0	0	0	0	0	0	0	0	0	0	0	0	0	sp|Q9BTZ2|DHRS4_HUMAN
P0CG40	SP9_HUMAN	SP9	484	Homo sapiens	1:Experimental evidence at protein level	Transcription factor Sp9	0.9706	0.999	1	1	1	1	0	0	0	0	0	1	0	0	0	0	0	1	0	0	0	0	0	1	0	0	0	0	0	92371824	0	0	0	0	0	0
P0DI81	TPC2A_HUMAN	TRAPPC2	140	Homo sapiens	1:Experimental evidence at protein level	Trafficking protein particle complex subunit 2	0.9698	0.999	1	1	0	1	0	0	0	0	0	1	0	0	0	0	0	0	0	0	0	0	0	1	0	0	0	0	0	57788972	0	0	0	0	0	0	sp|P0DI82|TPC2B_HUMAN
P0DI83	NARR_HUMAN	RAB34	198	Homo sapiens	1:Experimental evidence at protein level	Ras-related protein Rab-34, isoform NARR	1	0.999	8	13	13	13	0	0	11	0	0	2	0	0	11	0	0	2	0	0	11	0	0	2	0	0	672664830	0	0	42437780	0	0	239286336	0	0	66812108
P0DMR3	AT8OS_HUMAN	ATXN8OS	200	Homo sapiens	5:Protein uncertain	Putative protein ATXN8OS	0.8171	0.9926	1	1	1	1	0	0	0	1	0	0	0	0	0	1	0	0	0	0	0	1	0	0	0	0	0	235006896	0	0	0	0	0	0	0	0
P0DMV8	HS71A_HUMAN	HSPA1A	641	Homo sapiens	1:Experimental evidence at protein level	Heat shock 70 kDa protein 1A	1	0.999	42	630	0	709	86	107	129	87	65	156	0	0	0	0	0	0	99	114	143	100	72	181	54624621000	79283053000	63714796000	69386748000	62781592000	162234778000	5141184500	8703945700	6528408100	5956082700	6602994700	15672841200	sp|P0DMV9|HS71B_HUMAN	+		0.59549	0.535571	0.359058	0.361207
P0DP23	CALM1_HUMAN	CALM1	149	Homo sapiens	1:Experimental evidence at protein level	Calmodulin-1	1	0.999	10	58	0	58	2	4	9	6	5	32	0	0	0	0	0	0	2	4	9	6	5	32	0	516916288	1142516860	174090432	1111378690	12086140900	0	242681584	497235392	204693008	551234050	2994868220	sp|P0DP24|CALM2_HUMAN, sp|P0DP25|CALM3_HUMAN	+		0.878859	0.347154	1.95463	0.973961
P0DP91	ERPG3_HUMAN	ERCC6	1061	Homo sapiens	1:Experimental evidence at protein level	Chimeric ERCC6-PGBD3 protein	1	0.993	12	3	0	34	1	0	0	1	1	0	0	0	0	0	0	0	6	9	0	10	9	0	5.55572e+06	0	0	0	16836488	0	0	0	0	0	0	0
P0DPB5	RPC22_HUMAN	POLR1D	122	Homo sapiens	1:Experimental evidence at protein level	Protein POLR1D, isoform 2	1	0.999	7	38	25	38	9	4	6	6	3	10	7	2	4	4	2	6	9	4	6	6	3	10	523299808	233126528	276103072	926011330	956692100	532818560	224397680	233126528	185415136	459815712	549182530	220344224		+		1.2456	0.366902	0.840057	0.917037
P0DPB6	RPAC2_HUMAN	POLR1D	133	Homo sapiens	1:Experimental evidence at protein level	DNA-directed RNA polymerases I and III subunit RPAC2	1	0.9983	5	4	4	17	0	0	0	0	1	3	0	0	0	0	1	3	2	2	2	2	2	7	0	0	0	0	51854044	25893638	0	0	0	0	0	0
P10070	GLI2_HUMAN	GLI2	1586	Homo sapiens	1:Experimental evidence at protein level	Zinc finger protein GLI2	1	0.999	5	7	7	7	1	0	0	1	0	5	1	0	0	1	0	5	1	0	0	1	0	5	0	0	0	0	0	0	0	0	0	0	0	0
P10071	GLI3_HUMAN	GLI3	1580	Homo sapiens	1:Experimental evidence at protein level	Transcriptional activator GLI3	1	0.999	9	16	16	16	0	0	0	1	1	14	0	0	0	1	1	14	0	0	0	1	1	14	0	0	0	27950714	53418216	362514464	0	0	0	93293456	39800656	94753992		+		1.08118	0.302417	1.51766	1.08641
P10072	ZN875_HUMAN	ZNF875	659	Homo sapiens	1:Experimental evidence at protein level	Zinc finger protein 875	0.9782	0.997	2	2	2	2	0	0	2	0	0	0	0	0	2	0	0	0	0	0	2	0	0	0	0	0	0	0	0	0	0	0	0	0	0	0
P10155	RO60_HUMAN	RO60	538	Homo sapiens	1:Experimental evidence at protein level	RNA-binding protein RO60	1	0.999	14	42	42	42	0	5	15	2	4	16	0	5	15	2	4	16	0	5	15	2	4	16	0	355672672	1263327490	134128192	323613600	688034240	0	128100216	253933952	144627328	184345152	210820880		+		0.690333	0.463897	0.915388	0.613833
P10244	MYBB_HUMAN	MYBL2	700	Homo sapiens	1:Experimental evidence at protein level	Myb-related protein B	0.9999	0.9981	3	6	6	6	0	1	0	1	1	3	0	1	0	1	1	3	0	1	0	1	1	3	0	0	0	0	50051960	0	0	0	0	0	0	0
P10321	HLAC_HUMAN	HLA-C	366	Homo sapiens	1:Experimental evidence at protein level	HLA class I histocompatibility antigen, C alpha chain	1	0.999	8	13	4	16	0	0	1	2	0	10	0	0	0	0	0	4	0	0	1	3	1	11	0	0	74342888	137024080	0	349786848	0	0	119034304	219396448	0	77421656
P10398	ARAF_HUMAN	ARAF	606	Homo sapiens	1:Experimental evidence at protein level	Serine/threonine-protein kinase A-Raf	1	0.999	18	47	27	47	3	0	0	7	4	33	2	0	0	1	2	22	3	0	0	7	4	33	55554032	0	0	560954430	1033704450	6211087400	77993352	0	0	215810992	375421696	1222213250		+	+	1.84571	0.0206623	4.08179	2.376
P10412	H14_HUMAN	H1-4	219	Homo sapiens	1:Experimental evidence at protein level	Histone H1.4	1	0.999	22	93	87	580	23	9	22	15	10	14	21	9	19	14	10	14	94	63	174	83	57	109	35588788000	8470511600	76622701000	38073532000	83713556000	63279047000	28299100200	26248734700	22881644500	40608711000	28747233300	25147588600		+		0.813832	0.534551	0.262812	0.362664
P10515	ODP2_HUMAN	DLAT	647	Homo sapiens	1:Experimental evidence at protein level	Dihydrolipoyllysine-residue acetyltransferase component of pyruvate dehydrogenase complex, mitochondrial	0.9835	0.9982	2	2	2	2	0	0	1	0	0	1	0	0	1	0	0	1	0	0	1	0	0	1	0	0	73281776	0	0	0	0	0	0	0	0	0
P10588	NR2F6_HUMAN	NR2F6	404	Homo sapiens	1:Experimental evidence at protein level	Nuclear receptor subfamily 2 group F member 6	0.8041	0.992	1	1	1	1	0	1	0	0	0	0	0	1	0	0	0	0	0	1	0	0	0	0	0	6595305	0	0	0	0	0	0	0	0	0	0
P10599	THIO_HUMAN	TXN	105	Homo sapiens	1:Experimental evidence at protein level	Thioredoxin	1	0.999	7	58	58	58	4	10	14	3	5	22	4	10	14	3	5	22	4	10	14	3	5	22	1147528960	2151171580	1443814400	1289438210	3501292290	30093754400	388719872	926280640	893228540	735328700	1567357060	9626891300		+		0.95719	0.329793	1.70281	1.01689
P10606	COX5B_HUMAN	COX5B	129	Homo sapiens	1:Experimental evidence at protein level	Cytochrome c oxidase subunit 5B, mitochondrial	1	0.9985	2	4	4	4	0	0	1	0	0	3	0	0	1	0	0	3	0	0	1	0	0	3	0	0	0	0	0	235923040	0	0	0	0	0	0
P10620	MGST1_HUMAN	MGST1	155	Homo sapiens	1:Experimental evidence at protein level	Microsomal glutathione S-transferase 1	0.9998	0.999	2	5	5	5	2	2	0	1	0	0	2	2	0	1	0	0	2	2	0	1	0	0	68074552	0	0	93620640	0	0	68074552	0	0	93620640	0	0
P10636	TAU_HUMAN	MAPT	758	Homo sapiens	1:Experimental evidence at protein level	Microtubule-associated protein tau	1	0.999	14	26	26	26	2	1	2	0	0	21	2	1	2	0	0	21	2	1	2	0	0	21	39517432	0	0	0	0	2867649020	39718628	0	0	0	0	794665920
P10644	KAP0_HUMAN	PRKAR1A	381	Homo sapiens	1:Experimental evidence at protein level	cAMP-dependent protein kinase type I-alpha regulatory subunit	1	0.999	7	9	9	9	0	1	0	2	0	6	0	1	0	2	0	6	0	1	0	2	0	6	0	0	0	136889744	0	177735296	0	0	0	0	0	0
P10646	TFPI1_HUMAN	TFPI	304	Homo sapiens	1:Experimental evidence at protein level	Tissue factor pathway inhibitor	0.9363	0.9977	1	4	4	4	1	0	1	2	0	0	1	0	1	2	0	0	1	0	1	2	0	0	0	0	0	81359632	0	0	0	0	0	0	0	0
P10768	ESTD_HUMAN	ESD	282	Homo sapiens	1:Experimental evidence at protein level	S-formylglutathione hydrolase	0.8793	0.9955	1	1	1	1	0	0	0	1	0	0	0	0	0	1	0	0	0	0	0	1	0	0	0	0	0	0	0	0	0	0	0	0	0	0
P10809	CH60_HUMAN	HSPD1	573	Homo sapiens	1:Experimental evidence at protein level	60 kDa heat shock protein, mitochondrial	1	0.999	35	372	372	372	54	49	76	66	37	90	54	49	76	66	37	90	54	49	76	66	37	90	9959081000	11809309700	19778224100	17039972400	18113017900	24514568200	1156550140	1339156740	1757867260	1945168640	1899911550	2625587460		+		1.53755	0.393226	0.611163	0.834784
P11021	BIP_HUMAN	HSPA5	654	Homo sapiens	1:Experimental evidence at protein level	Endoplasmic reticulum chaperone BiP	1	0.999	47	369	366	410	48	46	75	58	56	86	48	46	74	58	55	85	54	49	84	62	61	100	10674772000	8795766800	9615313900	21395750900	16703421400	19474104300	1321260160	1301122940	892029950	2405984000	2791373570	2230852350		+		2.50581	0.126184	1.09612	1.54763
P11137	MTAP2_HUMAN	MAP2	1827	Homo sapiens	1:Experimental evidence at protein level	Microtubule-associated protein 2	0.9999	0.9989	3	6	6	6	0	0	1	1	2	2	0	0	1	1	2	2	0	0	1	1	2	2	0	0	0	0	130577600	71391176	0	0	0	0	0	0
P11142	HSP7C_HUMAN	HSPA8	646	Homo sapiens	1:Experimental evidence at protein level	Heat shock cognate 71 kDa protein	1	0.999	48	848	647	848	91	90	128	114	88	337	61	69	95	81	68	273	91	90	128	114	88	337	43568787000	51203310000	48642384000	98434867000	104129462000	368975512000	4477765100	7544386000	5142062600	11987620900	12811938800	36401897000		+		1.67873	0.121058	1.66943	1.56662
P11166	GTR1_HUMAN	SLC2A1	492	Homo sapiens	1:Experimental evidence at protein level	Solute carrier family 2, facilitated glucose transporter member 1	0.9817	0.9986	2	5	5	5	1	0	1	1	0	2	1	0	1	1	0	2	1	0	1	1	0	2	4.70841e+06	0	0	55088624	0	22830724	0	0	0	55088624	0	22830724
P11171	EPB41_HUMAN	EPB41	864	Homo sapiens	1:Experimental evidence at protein level	Protein 4.1	1	0.999	36	190	174	196	40	29	5	36	40	40	37	27	5	32	36	37	41	29	7	37	40	42	6908593200	5030228500	54625992	8780952600	16486415400	3678295550	715242370	1062093310	63962652	1002536190	1870769280	505293504		+		0.746149	0.416964	1.42856	0.760178
P11172	UMPS_HUMAN	UMPS	480	Homo sapiens	1:Experimental evidence at protein level	Uridine 5'-monophosphate synthase	1	0.999	6	10	10	10	1	0	0	0	0	9	1	0	0	0	0	9	1	0	0	0	0	9	0	0	0	0	0	165990000	0	0	0	0	0	0
P11177	ODPB_HUMAN	PDHB	359	Homo sapiens	1:Experimental evidence at protein level	Pyruvate dehydrogenase E1 component subunit beta, mitochondrial	1	0.999	8	23	23	23	4	3	4	4	1	7	4	3	4	4	1	7	4	3	4	4	1	7	91269232	769447170	21344232	14781967	0	24373272	0	0	0	0	0	0
P11182	ODB2_HUMAN	DBT	482	Homo sapiens	1:Experimental evidence at protein level	Lipoamide acyltransferase component of branched-chain alpha-keto acid dehydrogenase complex, mitochondrial	1	0.999	13	44	44	44	2	3	15	1	3	20	2	3	15	1	3	20	2	3	15	1	3	20	10045118	0	872358460	0	493550304	558491140	0	0	128938136	0	364490208	371327808
P11216	PYGB_HUMAN	PYGB	843	Homo sapiens	1:Experimental evidence at protein level	Glycogen phosphorylase, brain form	1	0.999	16	25	23	35	0	4	0	4	1	16	0	4	0	4	1	14	0	4	0	6	2	23	0	260577424	0	0	82026360	571774020	0	0	0	0	82026360	226887552
P11274	BCR_HUMAN	BCR	1271	Homo sapiens	1:Experimental evidence at protein level	Breakpoint cluster region protein	1	0.999	23	42	42	51	6	3	0	6	4	23	6	3	0	6	4	23	7	4	0	9	5	26	219250992	32773592	0	310303328	103875048	881566020	54096400	0	0	202270272	189852864	139015280		+		1.33634	0.139761	2.33627	1.49782
P11310	ACADM_HUMAN	ACADM	421	Homo sapiens	1:Experimental evidence at protein level	Medium-chain specific acyl-CoA dehydrogenase, mitochondrial	1	0.999	4	8	8	8	2	2	0	1	3	0	2	2	0	1	3	0	2	2	0	1	3	0	0	0	0	0	226607104	0	0	0	0	0	0	0
P11387	TOP1_HUMAN	TOP1	765	Homo sapiens	1:Experimental evidence at protein level	DNA topoisomerase 1	1	0.999	41	402	340	402	70	41	105	61	44	81	60	34	90	51	35	70	70	41	105	61	44	81	21086851100	12531577900	38403293000	26514444300	21289363500	33690210300	2700143360	2260051970	4400107000	3336789760	3332372220	4584840700		+		0.701929	0.532729	0.308315	0.37345
P11388	TOP2A_HUMAN	TOP2A	1531	Homo sapiens	1:Experimental evidence at protein level	DNA topoisomerase 2-alpha	1	0.999	21	48	34	48	15	10	3	9	7	4	9	9	3	5	6	2	15	10	3	9	7	4	285434048	214666368	62497536	291969024	239944848	19904250	53803244	83539584	138243520	56313492	140355248	44027876		+		0.182761	0.710766	-0.278795	-0.243897
P11413	G6PD_HUMAN	G6PD	515	Homo sapiens	1:Experimental evidence at protein level	Glucose-6-phosphate 1-dehydrogenase	1	0.999	17	34	34	34	0	1	2	2	1	28	0	1	2	2	1	28	0	1	2	2	1	28	0	7113128	25527134	121574224	16717454	3093973250	0	15962231	42495880	22196264	0	542090750
P11441	UBL4A_HUMAN	UBL4A	157	Homo sapiens	1:Experimental evidence at protein level	Ubiquitin-like protein 4A	1	0.999	2	6	6	6	0	0	3	0	0	3	0	0	3	0	0	3	0	0	3	0	0	3	0	0	81140992	0	0	0	0	0	0	0	0	0
P11474	ERR1_HUMAN	ESRRA	423	Homo sapiens	1:Experimental evidence at protein level	Steroid hormone receptor ERR1	0.9986	0.9968	2	3	3	3	0	2	0	0	1	0	0	2	0	0	1	0	0	2	0	0	1	0	0	254485696	0	0	0	0	0	0	0	0	0	0
P11498	PYC_HUMAN	PC	1178	Homo sapiens	1:Experimental evidence at protein level	Pyruvate carboxylase, mitochondrial	1	0.999	68	1420	1420	1420	163	152	519	126	116	344	163	152	519	126	116	344	163	152	519	126	116	344	61594198000	79522619000	557288390000	51819102000	92223709000	391211221000	4304419300	5765968400	29734643700	3976746500	6598578200	19166226400		+		0.24968	0.655866	-0.184406	-0.115581
P11586	C1TC_HUMAN	MTHFD1	935	Homo sapiens	1:Experimental evidence at protein level	C-1-tetrahydrofolate synthase, cytoplasmic	1	0.999	33	121	121	121	16	10	20	24	11	40	16	10	20	24	11	40	16	10	20	24	11	40	1060785410	925360700	1022627840	2043920130	1004328960	14861642800	253233088	427042656	247944016	388637184	632301570	1009398270		+		1.36374	0.297033	1.06987	1.09942
P11717	MPRI_HUMAN	IGF2R	2491	Homo sapiens	1:Experimental evidence at protein level	Cation-independent mannose-6-phosphate receptor	1	0.9988	9	13	13	13	1	2	0	3	1	6	1	2	0	3	1	6	1	2	0	3	1	6	43212668	0	0	0	0	86249912	0	0	0	0	0	0
P11802	CDK4_HUMAN	CDK4	303	Homo sapiens	1:Experimental evidence at protein level	Cyclin-dependent kinase 4	1	0.999	9	35	35	60	6	2	7	4	4	12	6	2	7	4	4	12	9	6	13	8	7	17	580671680	427480896	371484192	777452100	316632064	1309508860	170341632	229804384	137900224	275083392	317572224	396877664		+		1.8637	0.271633	0.894396	1.17167
P11831	SRF_HUMAN	SRF	508	Homo sapiens	1:Experimental evidence at protein level	Serum response factor	0.8472	0.9941	1	1	1	1	0	0	0	1	0	0	0	0	0	1	0	0	0	0	0	1	0	0	0	0	0	45032660	0	0	0	0	0	0	0	0
P11908	PRPS2_HUMAN	PRPS2	318	Homo sapiens	1:Experimental evidence at protein level	Ribose-phosphate pyrophosphokinase 2	1	0.999	11	95	11	95	20	16	19	15	13	12	4	1	3	2	1	0	20	16	19	15	13	12	6930851300	5192977900	4500990500	6615195600	3362221570	5019439600	2982063870	5743223300	1511187330	2897647360	5181188100	2026324860		+		0.339732	0.590753	0.0777264	0.0657646
P11940	PABP1_HUMAN	PABPC1	636	Homo sapiens	1:Experimental evidence at protein level	Polyadenylate-binding protein 1	1	0.999	43	431	79	431	71	49	109	59	42	101	10	10	20	9	9	21	71	49	109	59	42	101	29437773800	18788538400	37764514000	26565781500	18897588200	53766361000	2029639810	1890443010	2848857860	1952047360	2165071870	4050406140		+		0.524991	0.565422	0.215713	0.246186
P12004	PCNA_HUMAN	PCNA	261	Homo sapiens	1:Experimental evidence at protein level	Proliferating cell nuclear antigen	1	0.999	8	29	29	29	5	0	12	4	2	6	5	0	12	4	2	6	5	0	12	4	2	6	337785888	0	362142240	628012740	24042792	637584260	233562080	0	170410928	276136256	60712124	211792080		+		0.449915	0.560354	0.425089	0.271904
P12081	HARS1_HUMAN	HARS1	509	Homo sapiens	1:Experimental evidence at protein level	Histidine--tRNA ligase, cytoplasmic	1	0.999	24	115	70	115	15	16	15	23	19	27	9	10	4	14	13	20	15	16	15	23	19	27	1466147460	1942578820	3434245630	4412774400	8220677100	5233861100	643591360	1160393090	764728830	1045744380	1749538820	2041818240		+		1.40169	0.329765	0.90317	1.01956
P12235	ADT1_HUMAN	SLC25A4	298	Homo sapiens	1:Experimental evidence at protein level	ADP/ATP translocase 1	1	0.999	14	8	8	123	0	1	3	0	1	3	0	1	3	0	1	3	25	12	22	24	14	26	0	108886632	66205988	0	2129891200	293727744	0	108886632	66205988	0	0	147721776
P12236	ADT3_HUMAN	SLC25A6	298	Homo sapiens	1:Experimental evidence at protein level	ADP/ATP translocase 3	1	0.999	17	18	16	155	3	2	3	3	1	6	3	2	2	3	1	5	33	17	25	31	18	31	258468880	229749552	144330032	466277088	412360864	1196198910	228682240	203272608	100690920	412542080	1585859460	846441150		+	+	1.8718	0.0443946	2.29548	1.95878
P12268	IMDH2_HUMAN	IMPDH2	514	Homo sapiens	1:Experimental evidence at protein level	Inosine-5'-monophosphate dehydrogenase 2	1	0.999	27	204	198	204	41	42	16	38	31	36	38	42	16	36	30	36	41	42	16	38	31	36	10158854100	11202858000	1117255550	14121839600	14520694800	8822615000	1321698940	1771446660	281280448	1911616900	2014583810	1211568260		+		0.77852	0.43957	0.941583	0.694425
P12270	TPR_HUMAN	TPR	2363	Homo sapiens	1:Experimental evidence at protein level	Nucleoprotein TPR	1	0.999	19	28	28	28	1	2	17	0	0	8	1	2	17	0	0	8	1	2	17	0	0	8	0	19479780	224907264	0	0	85683680	0	27871224	75104952	0	0	40285248
P12277	KCRB_HUMAN	CKB	381	Homo sapiens	1:Experimental evidence at protein level	Creatine kinase B-type	1	0.999	16	57	57	57	0	1	25	3	2	26	0	1	25	3	2	26	0	1	25	3	2	26	0	0	1845292290	134920704	171740032	5220965900	0	0	552906500	130499896	189374272	1516351230		+		0.844589	0.347888	2.31113	0.971562
P12694	ODBA_HUMAN	BCKDHA	445	Homo sapiens	1:Experimental evidence at protein level	2-oxoisovalerate dehydrogenase subunit alpha, mitochondrial	1	0.999	14	42	42	42	3	3	18	1	2	15	3	3	18	1	2	15	3	3	18	1	2	15	39603744	252270656	1208854020	65031660	0	682769280	91839992	190309024	176529152	0	0	184871584		+		0.0511647	0.9103	-1.4612	-0.966394
P12755	SKI_HUMAN	SKI	728	Homo sapiens	1:Experimental evidence at protein level	Ski oncogene	1	0.9979	2	4	4	4	0	1	1	0	0	2	0	1	1	0	0	2	0	1	1	0	0	2	0	0	0	0	0	70988304	0	0	0	0	0	0
P12814	ACTN1_HUMAN	ACTN1	892	Homo sapiens	1:Experimental evidence at protein level	Alpha-actinin-1	1	0.999	15	4	4	40	0	0	0	0	0	4	0	0	0	0	0	4	0	0	10	1	0	29	0	0	0	0	0	247798224	0	0	0	0	0	0
P12931	SRC_HUMAN	SRC	536	Homo sapiens	1:Experimental evidence at protein level	Proto-oncogene tyrosine-protein kinase Src	1	0.999	9	13	7	20	2	4	1	2	2	2	1	3	0	1	0	2	2	4	3	2	4	5	221244992	204616432	0	170296480	251257536	0	68389136	183709632	0	275490688	0	0
P12955	PEPD_HUMAN	PEPD	493	Homo sapiens	1:Experimental evidence at protein level	Xaa-Pro dipeptidase	1	0.9985	3	3	3	3	0	0	0	0	0	3	0	0	0	0	0	3	0	0	0	0	0	3	0	0	0	0	0	30321552	0	0	0	0	0	0
P12956	XRCC6_HUMAN	XRCC6	609	Homo sapiens	1:Experimental evidence at protein level	X-ray repair cross-complementing protein 6	1	0.999	40	291	291	291	39	51	84	23	30	64	39	51	84	23	30	64	39	51	84	23	30	64	6296740900	12371555300	14265091100	4062099710	9603182600	5843226600	703216770	1347524990	1459632380	749852350	1376182910	706552640		+		0.135041	0.739632	-0.307914	-0.322899
P13010	XRCC5_HUMAN	XRCC5	732	Homo sapiens	1:Experimental evidence at protein level	X-ray repair cross-complementing protein 5	1	0.999	34	243	243	243	38	33	64	28	23	57	38	33	64	28	23	57	38	33	64	28	23	57	5392357900	7591102500	13305314300	4219575550	6158034900	6890863100	639300670	1400270460	1921664130	636863550	1258194180	713835200		+		0.096599	0.797644	-0.529517	-0.498964
P13051	UNG_HUMAN	UNG	313	Homo sapiens	1:Experimental evidence at protein level	Uracil-DNA glycosylase	1	0.998	5	8	8	8	0	1	1	0	0	6	0	1	1	0	0	6	0	1	1	0	0	6	0	0	0	0	0	75584672	0	0	0	0	0	0
P13073	COX41_HUMAN	COX4I1	169	Homo sapiens	1:Experimental evidence at protein level	Cytochrome c oxidase subunit 4 isoform 1, mitochondrial	0.953	0.9984	2	3	3	3	0	0	3	0	0	0	0	0	3	0	0	0	0	0	3	0	0	0	0	0	93584688	0	0	0	0	0	0	0	0	0
P13196	HEM1_HUMAN	ALAS1	640	Homo sapiens	1:Experimental evidence at protein level	5-aminolevulinate synthase, non-specific, mitochondrial	0.9962	0.9989	2	2	2	2	0	0	0	0	0	2	0	0	0	0	0	2	0	0	0	0	0	2	0	0	0	0	0	0	0	0	0	0	0	0
P13378	HXD8_HUMAN	HOXD8	290	Homo sapiens	1:Experimental evidence at protein level	Homeobox protein Hox-D8	0.9859	0.9983	2	2	1	2	0	0	0	0	2	0	0	0	0	0	1	0	0	0	0	0	2	0	0	0	0	0	0	0	0	0	0	0	0	0
P13489	RINI_HUMAN	RNH1	461	Homo sapiens	1:Experimental evidence at protein level	Ribonuclease inhibitor	1	0.999	5	25	25	25	3	3	11	1	1	6	3	3	11	1	1	6	3	3	11	1	1	6	145753904	384028768	1301876610	130895760	197360016	704412100	243599744	195892912	459908064	218767200	373599232	358401472		+		0.414227	0.57478	0.138847	0.146947
P13498	CY24A_HUMAN	CYBA	195	Homo sapiens	1:Experimental evidence at protein level	Cytochrome b-245 light chain	1	0.999	2	6	6	6	0	0	1	1	0	4	0	0	1	1	0	4	0	0	1	1	0	4	0	0	0	179583136	0	463371488	0	0	0	531608640	0	88745816
P13591	NCAM1_HUMAN	NCAM1	858	Homo sapiens	1:Experimental evidence at protein level	Neural cell adhesion molecule 1	1	0.999	7	14	14	14	0	0	3	0	1	10	0	0	3	0	1	10	0	0	3	0	1	10	0	0	47993400	0	0	1004016130	0	0	165868256	0	0	226659376
P13611	CSPG2_HUMAN	VCAN	3396	Homo sapiens	1:Experimental evidence at protein level	Versican core protein	1	0.999	20	120	120	120	4	11	40	9	12	44	4	11	40	9	12	44	4	11	40	9	12	44	920624000	1741843710	14110023700	2176235260	4719733200	18446030800	315066304	407382080	2327741440	634511740	993724860	2754520320		+		0.615103	0.4866	0.846442	0.528417
P13639	EF2_HUMAN	EEF2	858	Homo sapiens	1:Experimental evidence at protein level	Elongation factor 2	1	0.999	45	512	496	512	70	71	66	86	68	151	67	69	64	83	65	148	70	71	66	86	68	151	20674422800	27654705200	5745934300	40463589000	46553649000	81605165000	1879655680	2564440060	592933570	3138300670	4581765100	6421048800		+		1.41017	0.18604	1.67121	1.38282
P13645	K1C10_HUMAN	KRT10	584	Homo sapiens	1:Experimental evidence at protein level	Keratin, type I cytoskeletal 10	1	0.999	15	25	18	30	0	0	2	1	4	18	0	0	0	1	4	13	0	1	3	1	5	20	0	0	572987390	0	282406080	4064286980	0	0	358032032	0	1157669120	1489975300
P13647	K2C5_HUMAN	KRT5	590	Homo sapiens	1:Experimental evidence at protein level	Keratin, type II cytoskeletal 5	0.9938	0.9988	6	1	1	30	0	0	0	0	0	1	0	0	0	0	0	1	4	4	4	6	4	8	0	0	0	0	0	17303270	0	0	0	0	0	0
P13667	PDIA4_HUMAN	PDIA4	645	Homo sapiens	1:Experimental evidence at protein level	Protein disulfide-isomerase A4	1	0.999	30	110	110	110	15	23	12	18	17	25	15	23	12	18	17	25	15	23	12	18	17	25	424365440	3303117060	436517952	1487654780	2963251970	799803010	225015136	477925664	152007072	366681728	660699070	238848048		+		0.699622	0.485261	0.607889	0.530851
P13674	P4HA1_HUMAN	P4HA1	534	Homo sapiens	1:Experimental evidence at protein level	Prolyl 4-hydroxylase subunit alpha-1	0.9999	0.9972	3	5	5	5	1	1	0	2	1	0	1	1	0	2	1	0	1	1	0	2	1	0	10821164	159722768	0	47163960	0	0	20848120	0	0	19285078	0	0
P13682	ZNF35_HUMAN	ZNF35	527	Homo sapiens	1:Experimental evidence at protein level	Zinc finger protein 35	0.9185	0.9971	2	2	1	2	0	0	0	1	1	0	0	0	0	0	1	0	0	0	0	1	1	0	0	0	0	0	0	0	0	0	0	0	0	0
P13693	TCTP_HUMAN	TPT1	172	Homo sapiens	1:Experimental evidence at protein level	Translationally-controlled tumor protein	1	0.999	6	25	12	25	5	2	2	7	3	6	2	1	1	3	2	3	5	2	2	7	3	6	466094272	189629312	14651886	1326595200	478056864	561509950	158594272	347548224	0	378309376	309637376	348594976		+		0.940417	0.334288	1.71446	1.00271
P13797	PLST_HUMAN	PLS3	630	Homo sapiens	1:Experimental evidence at protein level	Plastin-3	1	0.999	15	29	18	29	2	2	2	3	1	19	1	1	2	2	1	11	2	2	2	3	1	19	534947424	366333792	13359444	88840616	35494016	1055028740	534947424	366333792	13359444	88840616	35494016	385865472		+		0.244288	0.66961	-0.368483	-0.149444
P13798	ACPH_HUMAN	APEH	732	Homo sapiens	1:Experimental evidence at protein level	Acylamino-acid-releasing enzyme	1	0.999	10	30	30	30	1	1	9	1	4	14	1	1	9	1	4	14	1	1	9	1	4	14	0	0	25265930	0	0	1016567810	0	0	0	0	0	0
P13804	ETFA_HUMAN	ETFA	333	Homo sapiens	1:Experimental evidence at protein level	Electron transfer flavoprotein subunit alpha, mitochondrial	0.9998	0.999	3	3	3	3	1	0	0	1	0	1	1	0	0	1	0	1	1	0	0	1	0	1	178824960	0	0	0	0	28792132	0	0	0	0	0	0
P13807	GYS1_HUMAN	GYS1	737	Homo sapiens	1:Experimental evidence at protein level	Glycogen [starch] synthase, muscle	1	0.999	16	31	26	31	1	3	8	3	3	13	1	3	5	3	2	12	1	3	8	3	3	13	0	43666284	407562176	149072784	0	1260199040	0	30534632	156721168	120077008	0	536981310
P13861	KAP2_HUMAN	PRKAR2A	404	Homo sapiens	1:Experimental evidence at protein level	cAMP-dependent protein kinase type II-alpha regulatory subunit	1	0.999	11	19	13	19	2	0	2	3	2	10	1	0	1	3	1	7	2	0	2	3	2	10	64010452	0	0	78734344	85337624	1315298940	0	0	0	0	85337624	347549728
P13984	T2FB_HUMAN	GTF2F2	249	Homo sapiens	1:Experimental evidence at protein level	General transcription factor IIF subunit 2	1	0.999	25	214	214	214	46	44	15	52	41	16	46	44	15	52	41	16	46	44	15	52	41	16	24869601300	21965522900	997030460	49621012000	45225513000	2169195520	2891829760	3018314240	363762752	5167776800	6147927600	646935490		+		0.545695	0.513662	0.89818	0.460491
P13995	MTDC_HUMAN	MTHFD2	350	Homo sapiens	1:Experimental evidence at protein level	Bifunctional methylenetetrahydrofolate dehydrogenase/cyclohydrolase, mitochondrial	1	0.999	6	9	8	9	1	0	3	1	2	2	1	0	3	0	2	2	1	0	3	1	2	2	0	0	11042009	0	177836560	17199616	0	0	11042009	0	0	17199616
P14174	MIF_HUMAN	MIF	115	Homo sapiens	1:Experimental evidence at protein level	Macrophage migration inhibitory factor	0.97	0.999	1	3	3	3	0	0	2	0	0	1	0	0	2	0	0	1	0	0	2	0	0	1	0	0	82739304	0	0	0	0	0	0	0	0	0
P14314	GLU2B_HUMAN	PRKCSH	528	Homo sapiens	1:Experimental evidence at protein level	Glucosidase 2 subunit beta	1	0.999	10	29	29	29	0	0	18	0	0	11	0	0	18	0	0	11	0	0	18	0	0	11	0	0	836447810	0	0	996629180	0	0	252515648	0	0	491861920
P14316	IRF2_HUMAN	IRF2	349	Homo sapiens	1:Experimental evidence at protein level	Interferon regulatory factor 2	1	0.999	6	9	9	9	2	2	0	3	2	0	2	2	0	3	2	0	2	2	0	3	2	0	129800008	229058416	0	717421060	261461696	0	139567808	223197488	0	225579184	141730288	0
P14324	FPPS_HUMAN	FDPS	419	Homo sapiens	1:Experimental evidence at protein level	Farnesyl pyrophosphate synthase	0.9914	0.9986	2	2	2	2	1	0	0	0	0	1	1	0	0	0	0	1	1	0	0	0	0	1	0	0	0	0	0	25692068	0	0	0	0	0	0
P14373	TRI27_HUMAN	TRIM27	513	Homo sapiens	1:Experimental evidence at protein level	Zinc finger protein RFP	0.8061	0.9921	1	1	1	1	0	0	0	0	0	1	0	0	0	0	0	1	0	0	0	0	0	1	0	0	0	0	0	0	0	0	0	0	0	0
P14406	CX7A2_HUMAN	COX7A2	83	Homo sapiens	1:Experimental evidence at protein level	Cytochrome c oxidase subunit 7A2, mitochondrial	0.9984	0.9987	2	3	3	3	0	0	2	0	0	1	0	0	2	0	0	1	0	0	2	0	0	1	0	0	0	0	0	0	0	0	0	0	0	0
P14550	AK1A1_HUMAN	AKR1A1	325	Homo sapiens	1:Experimental evidence at protein level	Aldo-keto reductase family 1 member A1	0.963	0.9928	2	2	1	2	0	0	0	0	0	2	0	0	0	0	0	1	0	0	0	0	0	2	0	0	0	0	0	12385281	0	0	0	0	0	0
P14618	KPYM_HUMAN	PKM	531	Homo sapiens	1:Experimental evidence at protein level	Pyruvate kinase PKM	1	0.999	32	225	213	225	43	35	27	43	20	57	40	34	25	40	19	55	43	35	27	43	20	57	5482598400	6152019500	1646498430	12604058600	4113138430	11904766000	801682300	897297600	282342400	1262069250	737464510	1386617340		+		0.97114	0.404046	0.889243	0.806878
P14625	ENPL_HUMAN	HSP90B1	803	Homo sapiens	1:Experimental evidence at protein level	Endoplasmin	1	0.999	41	260	226	290	22	26	64	31	29	88	19	25	56	26	26	74	27	30	71	36	33	93	2857911550	4397072400	11470025700	4960442400	10054789100	27802566700	882329790	957475970	1875477630	1259426560	1585684740	2720741890		+		0.851291	0.465457	0.592638	0.606785
P14635	CCNB1_HUMAN	CCNB1	433	Homo sapiens	1:Experimental evidence at protein level	G2/mitotic-specific cyclin-B1	1	0.999	18	85	79	85	7	8	5	14	10	41	7	8	5	14	9	36	7	8	5	14	10	41	440196928	2294000640	90207632	3595664640	5141971500	22001885200	338348640	690494020	137466704	787594240	1249174660	3422218750		+		1.44532	0.11882	2.23733	1.57615
P14678	RSMB_HUMAN	SNRPB	240	Homo sapiens	1:Experimental evidence at protein level	Small nuclear ribonucleoprotein-associated proteins B and B'	1	0.999	9	173	1	173	31	23	16	28	33	42	0	1	0	0	0	0	31	23	16	28	33	42	25201170400	11924804600	1560895740	30517794800	30929827800	15336020000	6449397800	4818840100	354844160	9891924000	8938642400	2829821950		+		0.745722	0.418333	1.5013	0.769634
P14735	IDE_HUMAN	IDE	1019	Homo sapiens	1:Experimental evidence at protein level	Insulin-degrading enzyme	1	0.999	14	22	22	22	0	0	1	0	0	21	0	0	1	0	0	21	0	0	1	0	0	21	0	0	0	0	0	644707900	0	0	0	0	0	0
P14854	CX6B1_HUMAN	COX6B1	86	Homo sapiens	1:Experimental evidence at protein level	Cytochrome c oxidase subunit 6B1	0.9919	0.9989	2	5	5	5	0	0	2	1	0	2	0	0	2	1	0	2	0	0	2	1	0	2	0	0	72921160	0	0	0	0	0	0	0	0	0
P14866	HNRPL_HUMAN	HNRNPL	589	Homo sapiens	1:Experimental evidence at protein level	Heterogeneous nuclear ribonucleoprotein L	1	0.999	19	136	136	136	23	15	35	27	12	24	23	15	35	27	12	24	23	15	35	27	12	24	6170601000	4247258110	3201089280	6638445600	5193996300	2782318850	1256805760	1058378300	416106016	1699070850	1326129790	475175904		+		0.459725	0.563844	0.317287	0.253883
P14868	SYDC_HUMAN	DARS1	501	Homo sapiens	1:Experimental evidence at protein level	Aspartate--tRNA ligase, cytoplasmic	1	0.999	18	70	70	70	9	8	18	12	8	15	9	8	18	12	8	15	9	8	18	12	8	15	1016333310	536606720	397221088	681254270	1746290180	572512830	235491280	321994368	157666688	368642976	397386816	269736384		+		1.07116	0.442327	0.574911	0.681355
P14923	PLAK_HUMAN	JUP	745	Homo sapiens	1:Experimental evidence at protein level	Junction plakoglobin	1	0.999	15	29	26	29	0	0	2	3	1	23	0	0	2	3	0	21	0	0	2	3	1	23	0	0	15611662	0	0	1146283010	0	0	22022734	0	0	164021216
P15056	BRAF_HUMAN	BRAF	766	Homo sapiens	1:Experimental evidence at protein level	Serine/threonine-protein kinase B-raf	1	0.9966	9	4	4	23	0	0	0	1	0	3	0	0	0	1	0	3	1	0	0	5	3	14	0	0	0	20667820	0	54593356	0	0	0	0	0	0
P15104	GLNA_HUMAN	GLUL	373	Homo sapiens	1:Experimental evidence at protein level	Glutamine synthetase	1	0.999	6	18	18	18	0	1	4	0	3	10	0	1	4	0	3	10	0	1	4	0	3	10	0	0	95896880	0	264705216	2888898820	0	0	89494872	0	247043808	710277120
P15151	PVR_HUMAN	PVR	417	Homo sapiens	1:Experimental evidence at protein level	Poliovirus receptor	0.9909	0.9988	2	5	5	5	0	0	4	0	0	1	0	0	4	0	0	1	0	0	4	0	0	1	0	0	0	0	0	46075440	0	0	0	0	0	0
P15170	ERF3A_HUMAN	GSPT1	499	Homo sapiens	1:Experimental evidence at protein level	Eukaryotic peptide chain release factor GTP-binding subunit ERF3A	1	0.999	31	354	167	354	30	32	9	46	41	196	13	19	1	21	21	92	30	32	9	46	41	196	7061633500	6347034600	801724100	19083249700	15215665200	164622090000	1028231740	1140357890	256022672	2571528190	2465017600	18599575600		+		1.4395	0.0842155	2.87248	1.70314
P15259	PGAM2_HUMAN	PGAM2	253	Homo sapiens	1:Experimental evidence at protein level	Phosphoglycerate mutase 2	0.9356	0.9874	6	1	1	17	0	0	0	0	0	1	0	0	0	0	0	1	0	0	2	1	1	13	0	0	0	0	0	0	0	0	0	0	0	0
P15260	INGR1_HUMAN	IFNGR1	489	Homo sapiens	1:Experimental evidence at protein level	Interferon gamma receptor 1	0.9103	0.9967	1	1	1	1	0	0	0	0	0	1	0	0	0	0	0	1	0	0	0	0	0	1	0	0	0	0	0	0	0	0	0	0	0	0
P15311	EZRI_HUMAN	EZR	586	Homo sapiens	1:Experimental evidence at protein level	Ezrin	1	0.999	48	361	199	361	73	56	18	65	58	91	40	31	4	37	32	55	73	56	18	65	58	91	24060874800	27198769200	830124100	32366616600	33178325000	38448579000	2494270460	4135527170	247401024	3452001280	3997411840	5484806100		+		0.87393	0.366858	1.63011	0.923
P15531	NDKA_HUMAN	NME1	152	Homo sapiens	1:Experimental evidence at protein level	Nucleoside diphosphate kinase A	1	0.999	9	80	27	80	7	7	22	5	8	31	2	3	7	2	2	11	7	7	22	5	8	31	1114465410	958658690	2369645060	974692220	2677753860	10759877600	313978112	449918432	740070460	504576320	726307140	2233251330		+		0.900629	0.407766	0.989578	0.798877
P15735	PHKG2_HUMAN	PHKG2	406	Homo sapiens	1:Experimental evidence at protein level	Phosphorylase b kinase gamma catalytic chain, liver/testis isoform	0.997	0.9987	2	2	2	2	0	0	0	1	0	1	0	0	0	1	0	1	0	0	0	1	0	1	0	0	0	0	0	0	0	0	0	0	0	0
P15880	RS2_HUMAN	RPS2	293	Homo sapiens	1:Experimental evidence at protein level	Small ribosomal subunit protein uS5	1	0.999	14	218	218	218	29	25	62	29	24	49	29	25	62	29	24	49	29	25	62	29	24	49	11312805900	10012117000	50894918000	17728497700	16124718100	71417274000	2084300420	2103061890	9168278500	3268888060	3224997380	13427574800		+		0.543606	0.530508	0.605505	0.407708
P15882	CHIN_HUMAN	CHN1	459	Homo sapiens	1:Experimental evidence at protein level	N-chimaerin	0.9963	0.9989	2	2	2	2	0	0	0	0	0	2	0	0	0	0	0	2	0	0	0	0	0	2	0	0	0	0	0	0	0	0	0	0	0	0
P15924	DESP_HUMAN	DSP	2871	Homo sapiens	1:Experimental evidence at protein level	Desmoplakin	1	0.999	39	70	70	70	6	3	9	10	6	36	6	3	9	10	6	36	6	3	9	10	6	36	561988990	16322893	249473184	929014210	65389640	1577046780	412143520	0	139397440	172491488	601805250	749096830		+		0.935728	0.36642	1.31455	0.916933
P15927	RFA2_HUMAN	RPA2	270	Homo sapiens	1:Experimental evidence at protein level	Replication protein A 32 kDa subunit	1	0.9989	3	3	3	3	0	0	0	1	0	2	0	0	0	1	0	2	0	0	0	1	0	2	0	0	0	0	0	125976680	0	0	0	0	0	0
P15954	COX7C_HUMAN	COX7C	63	Homo sapiens	1:Experimental evidence at protein level	Cytochrome c oxidase subunit 7C, mitochondrial	0.9585	0.9986	1	2	2	2	1	0	0	0	0	1	1	0	0	0	0	1	1	0	0	0	0	1	0	0	0	0	0	0	0	0	0	0	0	0
P16070	CD44_HUMAN	CD44	742	Homo sapiens	1:Experimental evidence at protein level	CD44 antigen	1	0.999	7	33	33	33	2	1	18	1	2	9	2	1	18	1	2	9	2	1	18	1	2	9	0	108214712	1495305220	0	254738752	939566530	0	121077920	394892768	0	133946688	354070912
P16220	CREB1_HUMAN	CREB1	327	Homo sapiens	1:Experimental evidence at protein level	Cyclic AMP-responsive element-binding protein 1	1	0.999	5	5	5	16	0	1	0	2	2	0	0	1	0	2	2	0	4	2	3	4	2	1	0	99282752	0	160893600	223877088	0	0	99282752	0	0	197975936	0
P16298	PP2BB_HUMAN	PPP3CB	524	Homo sapiens	1:Experimental evidence at protein level	Serine/threonine-protein phosphatase 2B catalytic subunit beta isoform	0.9982	0.999	6	2	2	10	0	0	0	0	0	2	0	0	0	0	0	2	0	2	1	0	1	6	0	0	0	0	0	39137260	0	0	0	0	0	0
P16333	NCK1_HUMAN	NCK1	377	Homo sapiens	1:Experimental evidence at protein level	SH2/SH3 adapter protein NCK1	1	0.999	21	57	46	57	0	4	0	8	5	40	0	2	0	6	4	34	0	4	0	8	5	40	0	309079616	0	547226690	102827832	5589638700	0	134467984	0	131378544	183181776	773236030		+		1.2917	0.128689	2.80505	1.53477
P16383	GCFC2_HUMAN	GCFC2	781	Homo sapiens	1:Experimental evidence at protein level	Intron Large complex component GCFC2	1	0.9989	8	10	10	10	1	2	1	2	1	3	1	2	1	2	1	3	1	2	1	2	1	3	0	37220684	0	0	0	749458690	0	0	0	0	0	0
P16402	H13_HUMAN	H1-3	221	Homo sapiens	1:Experimental evidence at protein level	Histone H1.3	1	0.999	20	31	31	524	9	4	6	6	3	3	9	4	6	6	3	3	82	58	161	75	50	98	2325017340	2272487940	3337890560	1633688060	2746305280	2095572220	2420306690	1145479940	2933346820	1484686080	2560313600	2095572220		+		0.294231	0.615509	-0.00995572	-0.0102297
P16403	H12_HUMAN	H1-2	213	Homo sapiens	1:Experimental evidence at protein level	Histone H1.2	1	0.999	19	588	101	588	84	74	176	81	61	112	13	20	24	13	14	17	84	74	176	81	61	112	372558725000	207130657000	685208440000	508375728000	382108303000	495537258000	125252510000	60154659000	137608135000	198001672000	58989330000	72663114000		+		0.256013	0.643349	-0.0962715	-0.0831245
P16455	MGMT_HUMAN	MGMT	207	Homo sapiens	1:Experimental evidence at protein level	Methylated-DNA--protein-cysteine methyltransferase	1	0.9989	4	6	6	6	1	1	0	1	1	2	1	1	0	1	1	2	1	1	0	1	1	2	0	3732385280	0	0	0	16918742	0	0	0	0	0	0
P16591	FER_HUMAN	FER	822	Homo sapiens	1:Experimental evidence at protein level	Tyrosine-protein kinase Fer	1	0.999	17	47	43	47	2	1	0	5	2	37	2	1	0	5	2	33	2	1	0	5	2	37	0	0	0	232227328	0	9603079200	0	0	0	321812672	0	1082039680
P16615	AT2A2_HUMAN	ATP2A2	1042	Homo sapiens	1:Experimental evidence at protein level	Sarcoplasmic/endoplasmic reticulum calcium ATPase 2	1	0.999	39	284	175	284	61	43	36	62	45	37	40	26	22	45	22	20	61	43	36	62	45	37	13676685300	8704941100	2889907200	16745940000	14012213200	4753719800	1415294720	1497721470	447004352	2040772740	1799865860	784368450		+		0.605802	0.518807	0.534793	0.440383
P16885	PLCG2_HUMAN	PLCG2	1265	Homo sapiens	1:Experimental evidence at protein level	1-phosphatidylinositol 4,5-bisphosphate phosphodiesterase gamma-2	1	0.999	11	15	15	15	2	3	0	2	1	7	2	3	0	2	1	7	2	3	0	2	1	7	32922856	213390752	0	0	0	34151368	32922856	0	0	0	0	18378076
P16949	STMN1_HUMAN	STMN1	149	Homo sapiens	1:Experimental evidence at protein level	Stathmin	1	0.999	9	86	62	86	9	3	22	13	5	34	6	2	17	9	3	25	9	3	22	13	5	34	296757344	0	1914533380	705491900	534957312	10921060400	164440912	0	870800580	246875648	253260832	3348520960		+		0.734221	0.403317	1.96278	0.804528
P16989	YBOX3_HUMAN	YBX3	372	Homo sapiens	1:Experimental evidence at protein level	Y-box-binding protein 3	1	0.999	28	322	322	506	52	40	102	42	29	57	52	40	102	42	29	57	84	63	153	68	43	95	16517724200	20275042300	23416377300	16419995600	17548886000	15728674800	3225595650	4175664130	4023471360	3334569470	4681489900	2919402240		+		0.200535	0.655706	-0.0832901	-0.113507
P17026	ZNF22_HUMAN	ZNF22	224	Homo sapiens	1:Experimental evidence at protein level	Zinc finger protein 22	1	0.9986	6	13	13	19	1	0	5	2	2	3	1	0	5	2	2	3	3	0	7	4	2	3	90724096	0	109503536	234226240	0	68766784	90724096	0	41422472	358359616	0	68766784
P17028	ZNF24_HUMAN	ZNF24	368	Homo sapiens	1:Experimental evidence at protein level	Zinc finger protein 24	1	0.999	10	22	21	22	3	4	4	4	3	4	2	4	4	4	3	4	3	4	4	4	3	4	399796544	244892208	149444256	552138300	844792450	316580384	159795792	252146336	68992416	247278064	552270270	75735504		+		0.552492	0.526684	0.631851	0.422244
P17029	ZKSC1_HUMAN	ZKSCAN1	563	Homo sapiens	1:Experimental evidence at protein level	Zinc finger protein with KRAB and SCAN domains 1	1	0.9989	6	9	9	9	0	5	1	0	3	0	0	5	1	0	3	0	0	5	1	0	3	0	0	93437040	0	0	388230816	0	0	0	0	0	0	0
P17036	ZNF3_HUMAN	ZNF3	446	Homo sapiens	1:Experimental evidence at protein level	Zinc finger protein 3	0.9313	0.9968	2	2	2	2	0	0	0	0	1	1	0	0	0	0	1	1	0	0	0	0	1	1	0	0	0	0	0	5097010	0	0	0	0	0	0
P17096	HMGA1_HUMAN	HMGA1	107	Homo sapiens	1:Experimental evidence at protein level	High mobility group protein HMG-I/HMG-Y	1	0.999	11	169	169	169	24	27	38	20	25	35	24	27	38	20	25	35	24	27	38	20	25	35	16772602900	21353752600	64471085000	20684423200	28172195800	58440364000	7417554400	8205133300	17807145000	9247027200	9900754900	14427371500		+		0.375931	0.581694	0.095136	0.100545
P17097	ZNF7_HUMAN	ZNF7	686	Homo sapiens	1:Experimental evidence at protein level	Zinc finger protein 7	0.9976	0.9922	5	4	2	12	1	0	1	1	1	0	0	0	1	0	1	0	4	0	3	4	1	0	11096244	0	0	51285848	6.42846e+06	0	11096244	0	0	51285848	0	0
P17098	ZNF8_HUMAN	ZNF8	575	Homo sapiens	1:Experimental evidence at protein level	Zinc finger protein 8	1	0.9985	6	10	10	10	0	2	2	2	0	4	0	2	2	2	0	4	0	2	2	2	0	4	0	0	64607348	35162016	0	0	0	0	0	0	0	0
P17152	TMM11_HUMAN	TMEM11	192	Homo sapiens	1:Experimental evidence at protein level	Transmembrane protein 11, mitochondrial	0.9823	0.998	2	2	2	2	1	0	0	1	0	0	1	0	0	1	0	0	1	0	0	1	0	0	81119128	0	0	0	0	0	0	0	0	0	0	0
P17252	KPCA_HUMAN	PRKCA	672	Homo sapiens	1:Experimental evidence at protein level	Protein kinase C alpha type	1	0.999	15	53	42	53	16	9	1	12	13	2	11	6	1	10	12	2	16	9	1	12	13	2	1125350270	1292398080	0	824993980	876456900	0	251349216	357462528	0	305894112	322482112	0
P17275	JUNB_HUMAN	JUNB	347	Homo sapiens	1:Experimental evidence at protein level	Transcription factor JunB	0.7163	0.987	1	2	2	2	0	1	0	0	0	1	0	1	0	0	0	1	0	1	0	0	0	1	0	67466064	0	0	0	8.01977e+06	0	67466064	0	0	0	8.01977e+06
P17480	UBF1_HUMAN	UBTF	764	Homo sapiens	1:Experimental evidence at protein level	Nucleolar transcription factor 1	1	0.999	34	179	179	179	46	19	58	26	15	15	46	19	58	26	15	15	46	19	58	26	15	15	6641755600	2934673660	7736434200	3126711810	3384760830	796537730	634529660	478626240	684156420	392227712	555188930	244679856		+		0.0355939	0.863592	-0.654449	-0.746443
P17482	HXB9_HUMAN	HOXB9	250	Homo sapiens	1:Experimental evidence at protein level	Homeobox protein Hox-B9	1	0.999	7	19	17	19	4	2	2	2	4	5	3	1	2	2	4	5	4	2	2	2	4	5	178199408	161150272	4.7569e+06	266694240	506117248	87983528	244973200	111015376	8915749	499859008	134170264	19086984		+		0.451096	0.547251	0.800121	0.321665
P17509	HXB6_HUMAN	HOXB6	224	Homo sapiens	1:Experimental evidence at protein level	Homeobox protein Hox-B6	0.9475	0.9982	1	1	1	1	0	1	0	0	0	0	0	1	0	0	0	0	0	1	0	0	0	0	0	0	0	0	0	0	0	0	0	0	0	0
P17544	ATF7_HUMAN	ATF7	483	Homo sapiens	1:Experimental evidence at protein level	Cyclic AMP-dependent transcription factor ATF-7	0.8817	0.9956	1	1	1	1	0	0	0	0	0	1	0	0	0	0	0	1	0	0	0	0	0	1	0	0	0	0	0	9421458	0	0	0	0	0	0
P17612	KAPCA_HUMAN	PRKACA	351	Homo sapiens	1:Experimental evidence at protein level	cAMP-dependent protein kinase catalytic subunit alpha	1	0.999	7	17	8	17	4	4	0	3	3	3	1	2	0	1	1	3	4	4	0	3	3	3	236061568	99623248	0	39525968	128200112	7335414	264679776	53437956	0	219115040	62694152	3.93472e+06		+		0.245859	0.669634	-0.404186	-0.148456
P17655	CAN2_HUMAN	CAPN2	700	Homo sapiens	1:Experimental evidence at protein level	Calpain-2 catalytic subunit	1	0.999	14	43	43	43	3	9	11	7	1	12	3	9	11	7	1	12	3	9	11	7	1	12	242594208	365267424	577489020	614342780	194350736	829609600	0	176445360	232442704	171127200	261805040	279878496		+		0.848534	0.441174	0.749164	0.677846
P17676	CEBPB_HUMAN	CEBPB	345	Homo sapiens	1:Experimental evidence at protein level	CCAAT/enhancer-binding protein beta	0.9549	0.9984	2	5	5	5	1	1	1	1	1	0	1	1	1	1	1	0	1	1	1	1	1	0	70489496	0	379125952	101554288	0	0	70489496	0	0	101554288	0	0
P17706	PTN2_HUMAN	PTPN2	415	Homo sapiens	1:Experimental evidence at protein level	Tyrosine-protein phosphatase non-receptor type 2	1	0.999	15	27	27	27	5	6	4	6	5	1	5	6	4	6	5	1	5	6	4	6	5	1	294264224	224514528	52015684	284158016	422303808	37939720	97942352	97885912	179566672	153304208	161327264	0		+		0.163042	0.747858	-0.489555	-0.342646
P17707	DCAM_HUMAN	AMD1	334	Homo sapiens	1:Experimental evidence at protein level	S-adenosylmethionine decarboxylase proenzyme	0.9996	0.996	4	5	5	5	0	1	0	0	2	2	0	1	0	0	2	2	0	1	0	0	2	2	0	39490936	0	0	0	0	0	0	0	0	0	0
P17812	PYRG1_HUMAN	CTPS1	591	Homo sapiens	1:Experimental evidence at protein level	CTP synthase 1	1	0.999	20	79	65	79	14	9	13	9	10	24	10	8	13	9	7	18	14	9	13	9	10	24	1311515140	829836740	413059296	954679940	766128190	3770543360	371855840	559678530	64925880	483880288	448287392	511078016		+		0.758504	0.43995	1.01214	0.695859
P17844	DDX5_HUMAN	DDX5	614	Homo sapiens	1:Experimental evidence at protein level	Probable ATP-dependent RNA helicase DDX5	1	0.999	50	633	475	633	88	86	108	132	96	123	71	64	75	113	71	81	88	86	108	132	96	123	53085426000	58396479000	50615636000	125957775000	118810821000	78488642000	5834235400	7483952100	6626231300	13135467500	13869582300	9274264600		+		2.11255	0.265325	0.848647	1.19633
P17858	PFKAL_HUMAN	PFKL	780	Homo sapiens	1:Experimental evidence at protein level	ATP-dependent 6-phosphofructokinase, liver type	1	0.999	16	34	34	54	9	5	1	8	2	9	9	5	1	8	2	9	14	7	3	13	4	13	562022210	704205180	0	407822848	276588704	265730928	151076144	188417856	0	213071392	281259808	149241824		+		0.830056	0.382183	1.60499	0.874334
P17980	PRS6A_HUMAN	PSMC3	439	Homo sapiens	1:Experimental evidence at protein level	26S proteasome regulatory subunit 6A	1	0.999	18	51	51	51	2	2	19	2	2	24	2	2	19	2	2	24	2	2	19	2	2	24	0	80599640	393200448	198964992	0	1677031040	0	65875780	124823424	491162496	0	493536640
P17987	TCPA_HUMAN	TCP1	556	Homo sapiens	1:Experimental evidence at protein level	T-complex protein 1 subunit alpha	1	0.999	26	319	319	319	34	19	49	75	42	100	34	19	49	75	42	100	34	19	49	75	42	100	4630896600	3648849410	9270077400	60039107000	34002628600	124232065000	735881730	743310140	1479342980	6742387700	4795526100	15768394800		+	+	2.45188	0.010087	3.09979	2.79304
P18031	PTN1_HUMAN	PTPN1	435	Homo sapiens	1:Experimental evidence at protein level	Tyrosine-protein phosphatase non-receptor type 1	1	0.999	10	27	27	27	4	1	2	4	2	14	4	1	2	4	2	14	4	1	2	4	2	14	59834544	0	0	2946574850	0	463270464	30011894	0	0	0	0	287363552
P18074	ERCC2_HUMAN	ERCC2	760	Homo sapiens	1:Experimental evidence at protein level	General transcription and DNA repair factor IIH helicase subunit XPD	1	0.9988	9	11	11	11	2	2	0	0	1	6	2	2	0	0	1	6	2	2	0	0	1	6	0	68181336	0	0	0	0	0	0	0	0	0	0
P18077	RL35A_HUMAN	RPL35A	110	Homo sapiens	1:Experimental evidence at protein level	Large ribosomal subunit protein eL33	1	0.999	12	193	193	193	26	18	64	23	16	46	26	18	64	23	16	46	26	18	64	23	16	46	26126833700	8452527100	69545394000	30138150900	17955881000	50239504000	5920126000	2684033020	13482199000	6242257900	4850412000	9214733300		+		0.361874	0.581326	0.127035	0.103771
P18085	ARF4_HUMAN	ARF4	180	Homo sapiens	1:Experimental evidence at protein level	ADP-ribosylation factor 4	1	0.999	8	40	40	72	7	4	4	5	8	12	7	4	4	5	8	12	14	7	9	9	11	22	240874720	196148512	163959408	334796672	617384960	478431936	214466752	182691168	110038888	156534288	246180400	130187616		+		0.364628	0.584429	0.0728709	0.0811085
P18124	RL7_HUMAN	RPL7	248	Homo sapiens	1:Experimental evidence at protein level	Large ribosomal subunit protein uL30	1	0.999	26	455	455	455	62	48	136	58	53	98	62	48	136	58	53	98	62	48	136	58	53	98	78380687000	61364007000	202908844000	69512815000	74250445000	204163138000	11541596200	9735046100	30240606200	13043304400	10802034700	28912793600		+		0.345507	0.58674	0.0872421	0.0745777
P18146	EGR1_HUMAN	EGR1	543	Homo sapiens	1:Experimental evidence at protein level	Early growth response protein 1	0.7761	0.9905	1	1	1	1	0	1	0	0	0	0	0	1	0	0	0	0	0	1	0	0	0	0	0	0	0	0	0	0	0	0	0	0	0	0
P18206	VINC_HUMAN	VCL	1134	Homo sapiens	1:Experimental evidence at protein level	Vinculin	1	0.999	20	45	45	45	4	1	3	3	0	34	4	1	3	3	0	34	4	1	3	3	0	34	3614865410	0	424100480	2716843780	0	2169195260	4597729300	0	659218370	4223040260	0	139891600
P18583	SON_HUMAN	SON	2426	Homo sapiens	1:Experimental evidence at protein level	Protein SON	1	0.999	37	116	116	116	26	19	20	23	19	9	26	19	20	23	19	9	26	19	20	23	19	9	881047490	884318780	594041150	989415940	1187774460	305648512	722511420	352735936	71911528	756627710	295503904	68311184		+		0.281247	0.628986	-0.0876503	-0.0459046
P18615	NELFE_HUMAN	NELFE	380	Homo sapiens	1:Experimental evidence at protein level	Negative elongation factor E	1	0.999	25	203	202	203	43	35	29	36	31	29	42	35	29	36	31	29	43	35	29	36	31	29	10344276000	11547268100	2692150020	15048008700	15745874900	3544830210	1230375420	1752310910	410421248	1974780160	1908010620	503900352		+		0.452464	0.560891	0.367146	0.26139
P18621	RL17_HUMAN	RPL17	184	Homo sapiens	1:Experimental evidence at protein level	Large ribosomal subunit protein uL22	1	0.999	16	679	674	679	132	157	89	133	93	75	132	155	88	132	92	75	132	157	89	133	93	75	338587288000	343612162000	137481355000	397960643000	560720770000	160142246000	76691849000	89246982000	32293054500	89710952000	108365480000	34753679000		+		0.408961	0.569469	0.204061	0.172513
P18669	PGAM1_HUMAN	PGAM1	254	Homo sapiens	1:Experimental evidence at protein level	Phosphoglycerate mutase 1	1	0.999	10	29	9	29	0	0	2	2	2	23	0	0	0	0	1	8	0	0	2	2	2	23	0	0	0	295410432	160908832	4219632130	0	0	0	174775232	125537248	1062245120		+	+	1.73666	0.0291724	3.73747	2.18483
P18754	RCC1_HUMAN	RCC1	421	Homo sapiens	1:Experimental evidence at protein level	Regulator of chromosome condensation	1	0.999	12	71	71	71	11	16	9	18	13	4	11	16	9	18	13	4	11	16	9	18	13	4	1332353540	2322098940	536168704	1966901120	2090648700	276014080	378523200	637152830	239768192	593025730	651880770	102351536		+		0.243516	0.659775	-0.182475	-0.125045
P18827	SDC1_HUMAN	SDC1	310	Homo sapiens	1:Experimental evidence at protein level	Syndecan-1	1	0.999	6	36	36	36	6	6	19	0	3	2	6	6	19	0	3	2	6	6	19	0	3	2	766859140	635914620	4534600700	0	287603872	243136256	327972640	507422208	1394890500	0	144282976	240627600		+		0.0148073	0.988758	-2.45747	-1.65542
P18846	ATF1_HUMAN	ATF1	271	Homo sapiens	1:Experimental evidence at protein level	Cyclic AMP-dependent transcription factor ATF-1	1	0.999	7	23	12	23	9	2	3	7	1	1	5	1	0	5	1	0	9	2	3	7	1	1	2241187070	464908544	124374592	3128604420	261327568	122852888	526399936	591709700	158297040	804530940	943246720	156360304		+		0.454578	0.559413	0.422325	0.276439
P18847	ATF3_HUMAN	ATF3	181	Homo sapiens	1:Experimental evidence at protein level	Cyclic AMP-dependent transcription factor ATF-3	1	0.999	3	12	12	12	4	0	3	3	2	0	4	0	3	3	2	0	4	0	3	3	2	0	142361712	0	17826806	240269472	0	0	107572464	0	17826806	240269472	0	0
P18850	ATF6A_HUMAN	ATF6	670	Homo sapiens	1:Experimental evidence at protein level	Cyclic AMP-dependent transcription factor ATF-6 alpha	0.9993	0.9978	3	3	3	3	0	0	0	0	1	2	0	0	0	0	1	2	0	0	0	0	1	2	0	0	0	0	180603216	1319868	0	0	0	0	0	0
P18858	DNLI1_HUMAN	LIG1	919	Homo sapiens	1:Experimental evidence at protein level	DNA ligase 1	1	0.9986	11	16	16	16	4	4	2	3	2	1	4	4	2	3	2	1	4	4	2	3	2	1	54633224	0	15868064	643059140	50026688	0	0	0	7.33782e+06	0	74666136	0
P18887	XRCC1_HUMAN	XRCC1	633	Homo sapiens	1:Experimental evidence at protein level	DNA repair protein XRCC1	1	0.999	14	77	77	77	21	14	6	12	17	7	21	14	6	12	17	7	21	14	6	12	17	7	2285698820	2595883260	143846192	2040361980	3213611520	123631552	337929792	528132640	73075288	450070208	679146750	94304376		+		0.41398	0.565508	0.381397	0.22117
P19022	CADH2_HUMAN	CDH2	906	Homo sapiens	1:Experimental evidence at protein level	Cadherin-2	0.7283	0.9878	2	3	3	3	0	0	0	2	0	1	0	0	0	2	0	1	0	0	0	2	0	1	0	0	0	0	0	1.7303e+06	0	0	0	0	0	0
P19174	PLCG1_HUMAN	PLCG1	1290	Homo sapiens	1:Experimental evidence at protein level	1-phosphatidylinositol 4,5-bisphosphate phosphodiesterase gamma-1	1	0.999	12	28	28	28	6	4	2	5	3	8	6	4	2	5	3	8	6	4	2	5	3	8	109271664	164230736	0	148823008	128407000	137063952	49511536	85294288	0	134322576	61859656	45347436		+		0.734676	0.441041	1.04676	0.682594
P19338	NUCL_HUMAN	NCL	710	Homo sapiens	1:Experimental evidence at protein level	Nucleolin	1	0.999	54	938	938	938	142	115	272	125	91	193	142	115	272	125	91	193	142	115	272	125	91	193	119569023000	95184880000	315258208000	136104649000	121485459000	286248042000	10147326000	9767342100	19986972700	13056562200	9755292700	16837751800		+		0.332782	0.600921	0.0381788	0.0421684
P19367	HXK1_HUMAN	HK1	917	Homo sapiens	1:Experimental evidence at protein level	Hexokinase-1	1	0.999	25	94	73	94	23	14	4	22	15	16	20	11	3	17	11	11	23	14	4	22	15	16	1560851970	1020713090	4816777	2410865920	1413861120	2502045440	372794240	261261536	0	479417088	384465152	340935296		+		0.814843	0.365221	2.30884	0.934593
P19387	RPB3_HUMAN	POLR2C	275	Homo sapiens	1:Experimental evidence at protein level	DNA-directed RNA polymerase II subunit RPB3	1	0.999	10	46	46	46	2	4	16	3	7	14	2	4	16	3	7	14	2	4	16	3	7	14	0	74055840	2248912900	0	1382111490	3983241470	0	750021570	426600224	0	276390784	674503810
P19388	RPAB1_HUMAN	POLR2E	210	Homo sapiens	1:Experimental evidence at protein level	DNA-directed RNA polymerases I, II, and III subunit RPABC1	1	0.999	9	63	63	63	5	2	25	7	9	15	5	2	25	7	9	15	5	2	25	7	9	15	566858820	427231328	3952165120	949561980	1551021180	5130118700	365769184	672725950	1202177150	652852030	454815744	1492395780		+		0.399229	0.573739	0.194356	0.160725
P19404	NDUV2_HUMAN	NDUFV2	249	Homo sapiens	1:Experimental evidence at protein level	NADH dehydrogenase [ubiquinone] flavoprotein 2, mitochondrial	1	0.999	4	13	13	13	1	1	3	3	1	4	1	1	3	3	1	4	1	1	3	3	1	4	82398960	177422864	117211304	140857744	138524176	179733808	82398960	177422864	112105608	140857744	138524176	179733808		+		0.760608	0.523243	0.365829	0.433629
P19447	ERCC3_HUMAN	ERCC3	782	Homo sapiens	1:Experimental evidence at protein level	General transcription and DNA repair factor IIH helicase/translocase subunit XPB	1	0.999	25	106	106	106	30	22	2	34	14	4	30	22	2	34	14	4	30	22	2	34	14	4	4109419520	2738290690	0	6028692500	8875161600	5.12264e+06	634826180	790191040	0	844278980	1254736770	7.31008e+06		+		0.322563	0.594089	0.202787	0.0556888
P19474	RO52_HUMAN	TRIM21	475	Homo sapiens	1:Experimental evidence at protein level	E3 ubiquitin-protein ligase TRIM21	1	0.9985	3	6	6	6	0	0	0	0	0	6	0	0	0	0	0	6	0	0	0	0	0	6	0	0	0	0	0	159300416	0	0	0	0	0	0
P19484	TFEB_HUMAN	TFEB	476	Homo sapiens	1:Experimental evidence at protein level	Transcription factor EB	1	0.999	8	11	9	11	0	0	0	0	0	11	0	0	0	0	0	9	0	0	0	0	0	11	0	0	0	0	0	314608672	0	0	0	0	0	0
P19525	E2AK2_HUMAN	EIF2AK2	551	Homo sapiens	1:Experimental evidence at protein level	Interferon-induced, double-stranded RNA-activated protein kinase	1	0.999	19	91	91	91	13	22	17	14	11	14	13	22	17	14	11	14	13	22	17	14	11	14	1997860100	3687976960	1610999170	2703242240	3166321660	641367620	440182016	705415620	264219424	564013440	676751620	316344512		+		0.4308	0.570383	0.185847	0.181129
P19532	TFE3_HUMAN	TFE3	575	Homo sapiens	1:Experimental evidence at protein level	Transcription factor E3	0.8819	0.9956	1	1	1	1	0	0	0	0	0	1	0	0	0	0	0	1	0	0	0	0	0	1	0	0	0	0	0	0	0	0	0	0	0	0
P19622	HME2_HUMAN	EN2	333	Homo sapiens	1:Experimental evidence at protein level	Homeobox protein engrailed-2	0.9684	0.9989	1	2	2	2	1	0	0	0	1	0	1	0	0	0	1	0	1	0	0	0	1	0	8.24839e+06	0	0	0	0	0	0	0	0	0	0	0
P19623	SPEE_HUMAN	SRM	302	Homo sapiens	1:Experimental evidence at protein level	Spermidine synthase	1	0.9989	6	21	21	21	6	3	2	5	3	2	6	3	2	5	3	2	6	3	2	5	3	2	428496256	241847776	92960904	371787488	80881208	118430768	164037104	169822544	88892688	198340256	142113136	0		+		0.122382	0.814846	-1.0925	-0.562266
P19784	CSK22_HUMAN	CSNK2A2	350	Homo sapiens	1:Experimental evidence at protein level	Casein kinase II subunit alpha'	1	0.999	18	93	93	111	14	21	16	12	9	21	14	21	16	12	9	21	16	24	20	14	11	26	1681771780	3264557310	1473389440	1343756290	2719570180	6845785100	643227970	758325120	544661060	815354880	760427580	888633730		+		1.38313	0.481675	0.350774	0.537674
P19793	RXRA_HUMAN	RXRA	462	Homo sapiens	1:Experimental evidence at protein level	Retinoic acid receptor RXR-alpha	0.9997	0.9988	3	6	4	6	0	0	0	1	1	4	0	0	0	0	1	3	0	0	0	1	1	4	0	0	0	27567804	0	0	0	0	0	0	0	0
P19838	NFKB1_HUMAN	NFKB1	968	Homo sapiens	1:Experimental evidence at protein level	Nuclear factor NF-kappa-B p105 subunit	1	0.999	7	9	9	9	0	0	0	1	0	8	0	0	0	1	0	8	0	0	0	1	0	8	0	0	0	0	0	55077496	0	0	0	0	0	0
P20020	AT2B1_HUMAN	ATP2B1	1220	Homo sapiens	1:Experimental evidence at protein level	Plasma membrane calcium-transporting ATPase 1	1	0.999	28	88	36	88	20	18	3	19	14	14	9	6	2	9	5	5	20	18	3	19	14	14	786992380	833993860	0	1385828610	2776576510	823672830	342126880	362084800	0	574051200	434424512	74777480		+		0.565964	0.486882	1.27026	0.526062
P20042	IF2B_HUMAN	EIF2S2	333	Homo sapiens	1:Experimental evidence at protein level	Eukaryotic translation initiation factor 2 subunit 2	1	0.999	32	366	366	366	82	84	15	77	86	22	82	84	15	77	86	22	82	84	15	77	86	22	47569560000	45686268000	1387996670	75860181000	65137328000	1309805060	7868409300	9551593500	342689568	10334758900	9321209900	425431008		+		0.335879	0.585011	0.223386	0.0837278
P20073	ANXA7_HUMAN	ANXA7	488	Homo sapiens	1:Experimental evidence at protein level	Annexin A7	0.9978	0.9988	2	3	3	3	0	0	0	0	0	3	0	0	0	0	0	3	0	0	0	0	0	3	0	0	0	0	0	25054478	0	0	0	0	0	0
P20248	CCNA2_HUMAN	CCNA2	432	Homo sapiens	1:Experimental evidence at protein level	Cyclin-A2	1	0.999	11	30	28	30	7	7	0	4	3	9	7	6	0	4	3	8	7	7	0	4	3	9	250850016	282186656	0	313540160	309296832	322683232	141565040	163936976	0	176524144	166792256	98906080		+		0.685016	0.443296	1.25938	0.66991
P20290	BTF3_HUMAN	BTF3	206	Homo sapiens	1:Experimental evidence at protein level	Transcription factor BTF3	1	0.999	17	225	225	225	55	49	11	53	46	11	55	49	11	53	46	11	55	49	11	53	46	11	33915744300	25791359000	3465176320	39931122000	35637400000	7019081700	17570121700	13702471700	1331905920	22248955900	13237606400	1957234690		+		0.362423	0.576559	0.282049	0.134675
P20338	RAB4A_HUMAN	RAB4A	218	Homo sapiens	1:Experimental evidence at protein level	Ras-related protein Rab-4A	0.9999	0.9989	4	5	2	21	2	0	0	2	0	1	1	0	0	1	0	0	6	2	2	5	3	3	0	0	0	35393020	0	0	0	0	0	0	0	0
P20340	RAB6A_HUMAN	RAB6A	208	Homo sapiens	1:Experimental evidence at protein level	Ras-related protein Rab-6A	1	0.999	10	35	17	51	8	5	7	5	5	5	7	3	1	3	2	1	12	7	9	8	8	7	492907360	196377728	156173664	425378784	321636896	42156400	232296048	195060640	40142724	306587968	121070072	77755352		+		0.379718	0.574712	0.22202	0.148558
P20585	MSH3_HUMAN	MSH3	1137	Homo sapiens	1:Experimental evidence at protein level	DNA mismatch repair protein Msh3	1	0.9988	11	17	17	20	4	4	1	3	4	1	4	4	1	3	4	1	5	4	1	4	5	1	0	26684798	0	0	0	0	0	0	0	0	0	0
P20618	PSB1_HUMAN	PSMB1	241	Homo sapiens	1:Experimental evidence at protein level	Proteasome subunit beta type-1	1	0.999	8	28	28	28	0	2	10	0	0	16	0	2	10	0	0	16	0	2	10	0	0	16	0	85856624	1262164990	0	0	2381506300	0	107212080	333636704	0	0	371943968
P20674	COX5A_HUMAN	COX5A	150	Homo sapiens	1:Experimental evidence at protein level	Cytochrome c oxidase subunit 5A, mitochondrial	0.9999	0.9894	4	6	6	6	1	0	1	1	0	3	1	0	1	1	0	3	1	0	1	1	0	3	0	0	0	0	0	21761592	0	0	0	0	0	0
P20700	LMNB1_HUMAN	LMNB1	586	Homo sapiens	1:Experimental evidence at protein level	Lamin-B1	1	0.999	26	78	74	83	4	1	35	2	0	36	4	1	34	1	0	34	5	1	37	2	0	38	0	0	3164714500	0	0	4539632600	0	0	457103520	0	0	555971010
P20719	HXA5_HUMAN	HOXA5	270	Homo sapiens	1:Experimental evidence at protein level	Homeobox protein Hox-A5	1	0.999	3	13	13	13	1	2	3	2	3	2	1	2	3	2	3	2	1	2	3	2	3	2	94954168	372311200	184403056	310507264	553729600	311959744	117194096	208875840	105600936	181944304	317020096	160354512		+		0.944867	0.448129	0.613056	0.659215
P20810	ICAL_HUMAN	CAST	708	Homo sapiens	1:Experimental evidence at protein level	Calpastatin	1	0.999	14	46	46	46	0	3	0	5	8	30	0	3	0	5	8	30	0	3	0	5	8	30	0	240671392	0	262840928	454640288	2206047740	0	159320592	0	184118368	264133024	636268740		+		1.4961	0.058288	3.37447	1.84673
P20839	IMDH1_HUMAN	IMPDH1	514	Homo sapiens	1:Experimental evidence at protein level	Inosine-5'-monophosphate dehydrogenase 1	1	0.999	17	56	56	62	14	9	1	12	10	10	14	9	1	12	10	10	17	9	1	14	11	10	834784580	974011650	0	1730868220	1377811580	616517250	298453824	366058016	0	548882050	265325584	150477616		+		0.646701	0.44722	1.60596	0.662124
P20930	FILA_HUMAN	FLG	4061	Homo sapiens	1:Experimental evidence at protein level	Filaggrin	0.9217	0.9972	1	1	1	1	0	0	0	0	0	1	0	0	0	0	0	1	0	0	0	0	0	1	0	0	0	0	0	6700192	0	0	0	0	0	0
P20936	RASA1_HUMAN	RASA1	1047	Homo sapiens	1:Experimental evidence at protein level	Ras GTPase-activating protein 1	1	0.999	28	78	78	78	4	12	2	12	9	39	4	12	2	12	9	39	4	12	2	12	9	39	308730496	1086173440	0	1201409540	883903300	2969786370	142535984	290757664	0	244034208	251127696	407669952		+		0.910606	0.342767	1.75784	0.980152
P20962	PTMS_HUMAN	PTMS	102	Homo sapiens	1:Experimental evidence at protein level	Parathymosin	0.9993	0.999	2	6	6	6	0	1	4	0	0	1	0	1	4	0	0	1	0	1	4	0	0	1	0	171304208	29970890	0	0	512887968	0	171304208	0	0	0	512887968
P21127	CD11B_HUMAN	CDK11B	795	Homo sapiens	1:Experimental evidence at protein level	Cyclin-dependent kinase 11B	1	0.999	64	791	62	791	120	112	190	118	99	152	11	9	13	11	7	11	120	112	190	118	99	152	51178549000	61986808000	75492688000	71432233000	104877572000	63341031000	3078298620	4721029100	5007288300	4078571780	6824628200	3931477500		+		0.527452	0.564893	0.196207	0.233871
P21266	GSTM3_HUMAN	GSTM3	225	Homo sapiens	1:Experimental evidence at protein level	Glutathione S-transferase Mu 3	1	0.999	8	18	15	18	2	2	4	2	0	8	2	2	3	2	0	6	2	2	4	2	0	8	92146184	0	106880056	194311312	0	459123456	92146184	0	103624632	0	0	204370608
P21281	VATB2_HUMAN	ATP6V1B2	511	Homo sapiens	1:Experimental evidence at protein level	V-type proton ATPase subunit B, brain isoform	1	0.999	8	13	11	13	1	0	1	1	1	9	1	0	1	0	1	8	1	0	1	1	1	9	12492412	0	0	0	65141908	242824496	0	0	0	0	65141908	167200032
P21291	CSRP1_HUMAN	CSRP1	193	Homo sapiens	1:Experimental evidence at protein level	Cysteine and glycine-rich protein 1	1	0.999	2	4	4	4	0	0	0	1	0	3	0	0	0	1	0	3	0	0	0	1	0	3	0	0	0	0	0	45684388	0	0	0	0	0	0
P21333	FLNA_HUMAN	FLNA	2647	Homo sapiens	1:Experimental evidence at protein level	Filamin-A	1	0.999	68	339	324	339	15	13	87	62	31	131	14	13	84	56	30	127	15	13	87	62	31	131	322408928	693930240	8384190000	12928525300	4469287900	29207201800	110691432	187630688	489255808	871002110	599883260	1477264510		+		1.63198	0.086299	2.0824	1.69003
P21397	AOFA_HUMAN	MAOA	527	Homo sapiens	1:Experimental evidence at protein level	Amine oxidase [flavin-containing] A	0.9343	0.9977	1	1	0	1	0	0	0	0	0	1	0	0	0	0	0	0	0	0	0	0	0	1	0	0	0	0	0	0	0	0	0	0	0	0	sp|P27338|AOFB_HUMAN
P21399	ACOHC_HUMAN	ACO1	889	Homo sapiens	1:Experimental evidence at protein level	Cytoplasmic aconitate hydratase	0.9368	0.9978	1	2	2	2	0	0	0	0	0	2	0	0	0	0	0	2	0	0	0	0	0	2	0	0	0	0	0	5938284	0	0	0	0	0	0
P21579	SYT1_HUMAN	SYT1	422	Homo sapiens	1:Experimental evidence at protein level	Synaptotagmin-1	1	0.999	21	83	61	83	11	20	0	27	24	1	9	13	0	20	19	0	11	20	0	27	24	1	2324364030	3166592510	0	6209137700	7727750100	0	523230432	643586370	0	833855490	1578265980	0
P21580	TNAP3_HUMAN	TNFAIP3	790	Homo sapiens	1:Experimental evidence at protein level	Tumor necrosis factor alpha-induced protein 3	1	0.9986	6	11	11	11	0	0	0	0	0	11	0	0	0	0	0	11	0	0	0	0	0	11	0	0	0	0	0	66140948	0	0	0	0	0	0
P21675	TAF1_HUMAN	TAF1	1893	Homo sapiens	1:Experimental evidence at protein level	Transcription initiation factor TFIID subunit 1	0.9998	0.9988	3	3	0	3	0	0	2	0	0	1	0	0	0	0	0	0	0	0	2	0	0	1	0	0	658480830	0	0	0	0	0	0	0	0	0	sp|Q8IZX4|TAF1L_HUMAN
P21796	VDAC1_HUMAN	VDAC1	283	Homo sapiens	1:Experimental evidence at protein level	Non-selective voltage-gated ion channel VDAC1	1	0.999	7	18	18	35	1	1	3	5	3	5	1	1	3	5	3	5	3	5	5	7	5	10	102241160	54655168	76557216	1035790850	89537976	111741400	106526776	54655168	74008208	275785760	98401920	111741400		+		1.09706	0.372562	0.938355	0.898348
P21802	FGFR2_HUMAN	FGFR2	821	Homo sapiens	1:Experimental evidence at protein level	Fibroblast growth factor receptor 2	1	0.9989	9	21	14	46	1	1	12	0	0	7	1	1	8	0	0	4	4	5	18	4	3	12	0	64613716	376863424	0	0	490511840	0	72006936	142269152	0	0	91675720
P21810	PGS1_HUMAN	BGN	368	Homo sapiens	1:Experimental evidence at protein level	Biglycan	0.9527	0.9984	1	1	1	1	0	0	0	0	0	1	0	0	0	0	0	1	0	0	0	0	0	1	0	0	0	0	0	0	0	0	0	0	0	0
P21912	SDHB_HUMAN	SDHB	280	Homo sapiens	1:Experimental evidence at protein level	Succinate dehydrogenase [ubiquinone] iron-sulfur subunit, mitochondrial	1	0.999	9	33	33	33	7	5	5	6	1	9	7	5	5	6	1	9	7	5	5	6	1	9	709019070	627332740	240863520	688014020	245317392	1141991170	357208576	356127104	140849296	381570112	273288480	492566240		+		0.724729	0.495313	0.50646	0.501402
P22033	MUTA_HUMAN	MMUT	750	Homo sapiens	1:Experimental evidence at protein level	Methylmalonyl-CoA mutase, mitochondrial	1	0.999	10	26	26	26	9	6	0	6	4	1	9	6	0	6	4	1	9	6	0	6	4	1	455338272	749732100	0	314908096	628684800	3.6714e+06	121261760	236198656	0	179192912	241886288	3.6714e+06		+		0.258715	0.656192	-0.324233	-0.113094
P22059	OSBP1_HUMAN	OSBP	807	Homo sapiens	1:Experimental evidence at protein level	Oxysterol-binding protein 1	1	0.999	9	16	15	16	1	5	0	6	3	1	1	4	0	6	3	1	1	5	0	6	3	1	0	339520288	0	371519360	253555232	0	0	241097584	0	0	253555232	0
P22061	PIMT_HUMAN	PCMT1	227	Homo sapiens	1:Experimental evidence at protein level	Protein-L-isoaspartate(D-aspartate) O-methyltransferase	1	0.999	12	82	82	82	18	8	18	11	6	21	18	8	18	11	6	21	18	8	18	11	6	21	2308956670	1360599420	1394008960	1370511360	1206172930	2946546180	768800640	721693180	230023184	661047550	425798880	565409540		+		0.362928	0.582695	0.106148	0.0969042
P22087	FBRL_HUMAN	FBL	321	Homo sapiens	1:Experimental evidence at protein level	rRNA 2'-O-methyltransferase fibrillarin	1	0.999	20	255	216	255	30	33	66	40	25	61	26	27	58	34	19	52	30	33	66	40	25	61	11688039400	12265904100	38337704000	16320003100	18633500700	53261705000	2149236480	2107531140	6090309600	2998240260	3462269440	7802324500		+		0.621038	0.516921	0.517948	0.445172
P22102	PUR2_HUMAN	GART	1010	Homo sapiens	1:Experimental evidence at protein level	Trifunctional purine biosynthetic protein adenosine-3	1	0.999	29	144	144	144	13	16	26	17	12	60	13	16	26	17	12	60	13	16	26	17	12	60	590562690	1621135490	1491418240	1163834620	3089770500	11293406200	200058704	456760128	222234992	399949856	596676990	1357444350		+		1.2764	0.273198	1.33188	1.16847
P22234	PUR6_HUMAN	PAICS	425	Homo sapiens	1:Experimental evidence at protein level	Bifunctional phosphoribosylaminoimidazole carboxylase/phosphoribosylaminoimidazole succinocarboxamide synthetase	1	0.999	21	145	145	145	13	20	13	23	14	62	13	20	13	23	14	62	13	20	13	23	14	62	1728182660	3175034110	681927680	7066476500	4385924600	18831564800	461514400	736982210	235473728	1188097410	1169972610	2410697730		+		1.72096	0.0997841	1.7956	1.6493
P22307	SCP2_HUMAN	SCP2	547	Homo sapiens	1:Experimental evidence at protein level	Sterol carrier protein 2	1	0.999	13	30	30	30	0	0	14	1	0	15	0	0	14	1	0	15	0	0	14	1	0	15	0	0	2556100860	0	0	1636245760	0	0	787825470	0	0	589885060
P22314	UBA1_HUMAN	UBA1	1058	Homo sapiens	1:Experimental evidence at protein level	Ubiquitin-like modifier-activating enzyme 1	1	0.999	30	139	139	139	21	17	39	13	9	40	21	17	39	13	9	40	21	17	39	13	9	40	1196857600	1273434110	1547812860	541898110	879228800	2131939970	228616752	456998752	165937344	347268128	316560800	334015424		+		0.646386	0.532103	0.360896	0.386798
P22413	ENPP1_HUMAN	ENPP1	925	Homo sapiens	1:Experimental evidence at protein level	Ectonucleotide pyrophosphatase/phosphodiesterase family member 1	0.9704	0.999	1	2	2	2	0	0	0	1	0	1	0	0	0	1	0	1	0	0	0	1	0	1	0	0	0	0	0	0	0	0	0	0	0	0
P22492	H1T_HUMAN	H1-6	207	Homo sapiens	1:Experimental evidence at protein level	Histone H1t	1	0.999	9	11	11	210	3	2	6	0	0	0	3	2	6	0	0	0	35	30	61	35	15	34	9676937200	14608042	229882992	0	0	0	9662356500	0	154945264	0	0	0
P22626	ROA2_HUMAN	HNRNPA2B1	353	Homo sapiens	1:Experimental evidence at protein level	Heterogeneous nuclear ribonucleoproteins A2/B1	1	0.999	20	101	101	164	13	11	31	14	9	23	13	11	31	14	9	23	22	17	49	18	15	43	1770264960	1138891520	6361977900	2104649470	1712237440	4017438720	578959810	456948768	1178728700	627494980	558397890	815024000		+		0.270934	0.6289	-0.042305	-0.0449417
P22670	RFX1_HUMAN	RFX1	979	Homo sapiens	1:Experimental evidence at protein level	MHC class II regulatory factor RFX1	0.9696	0.999	1	2	2	2	0	0	0	0	0	2	0	0	0	0	0	2	0	0	0	0	0	2	0	0	0	0	0	5765219	0	0	0	0	0	0
P22681	CBL_HUMAN	CBL	906	Homo sapiens	1:Experimental evidence at protein level	E3 ubiquitin-protein ligase CBL	1	0.999	21	62	57	62	2	1	0	8	4	47	2	1	0	7	4	43	2	1	0	8	4	47	0	0	0	269669280	335159424	3004763900	0	0	0	691181950	100375544	390904800		+	+	1.73872	0.0395294	2.94345	2.02725
P22694	KAPCB_HUMAN	PRKACB	351	Homo sapiens	1:Experimental evidence at protein level	cAMP-dependent protein kinase catalytic subunit beta	0.9938	0.9988	5	1	1	9	0	0	0	0	0	1	0	0	0	0	0	1	3	2	0	1	2	1	0	0	0	0	0	4.90881e+06	0	0	0	0	0	0
P22695	QCR2_HUMAN	UQCRC2	453	Homo sapiens	1:Experimental evidence at protein level	Cytochrome b-c1 complex subunit 2, mitochondrial	1	0.999	14	62	62	62	10	3	13	14	4	18	10	3	13	14	4	18	10	3	13	14	4	18	1400032510	203651792	541199680	3608668670	702943170	947868100	453780768	411039936	184467360	866150020	474036960	335893760		+		0.81132	0.459835	0.667661	0.622128
P22830	HEMH_HUMAN	FECH	423	Homo sapiens	1:Experimental evidence at protein level	Ferrochelatase, mitochondrial	0.9918	0.9978	2	3	3	3	0	0	1	0	1	1	0	0	1	0	1	1	0	0	1	0	1	1	0	0	0	0	0	0	0	0	0	0	0	0
P23025	XPA_HUMAN	XPA	273	Homo sapiens	1:Experimental evidence at protein level	DNA repair protein complementing XP-A cells	1	0.999	3	6	6	6	2	0	0	1	2	1	2	0	0	1	2	1	2	0	0	1	2	1	190497504	0	0	64599372	344268160	0	190497504	0	0	0	312800832	0
P23193	TCEA1_HUMAN	TCEA1	301	Homo sapiens	1:Experimental evidence at protein level	Transcription elongation factor A protein 1	1	0.999	13	67	67	67	15	16	3	14	13	6	15	16	3	14	13	6	15	16	3	14	13	6	1126603900	2012744580	1.40323e+06	1326910590	2675521540	71903560	226673632	370363264	15406112	299257920	417061088	37817480		+		0.428509	0.559635	0.622548	0.271768
P23246	SFPQ_HUMAN	SFPQ	707	Homo sapiens	1:Experimental evidence at protein level	Splicing factor, proline- and glutamine-rich	1	0.999	37	395	395	408	32	27	144	36	37	119	32	27	144	36	37	119	32	28	148	37	39	124	5577634300	6006457900	36686397000	12097301500	12082904100	65278624000	809413250	1175603580	3301043970	1662494210	1733284100	5961410600		+		0.705576	0.467139	0.81708	0.602483
P23258	TBG1_HUMAN	TUBG1	451	Homo sapiens	1:Experimental evidence at protein level	Tubulin gamma-1 chain	1	0.9982	3	4	0	4	0	2	1	0	0	1	0	0	0	0	0	0	0	2	1	0	0	1	0	28107436	0	0	0	0	0	0	0	0	0	0	sp|Q9NRH3|TBG2_HUMAN
P23284	PPIB_HUMAN	PPIB	216	Homo sapiens	1:Experimental evidence at protein level	Peptidyl-prolyl cis-trans isomerase B	1	0.999	24	906	906	906	130	175	124	167	197	113	130	175	124	167	197	113	130	175	124	167	197	113	248141922000	381323215000	111044239000	425389621000	871299940000	153946571000	30416457700	57769787000	13290711000	54649795000	100446781000	17117500400		+		0.578999	0.513665	0.669488	0.456021
P23352	KALM_HUMAN	ANOS1	680	Homo sapiens	1:Experimental evidence at protein level	Anosmin-1	1	0.9989	3	3	3	3	0	1	0	0	1	1	0	1	0	0	1	1	0	1	0	0	1	1	0	0	0	0	0	0	0	0	0	0	0	0
P23368	MAOM_HUMAN	ME2	584	Homo sapiens	1:Experimental evidence at protein level	NAD-dependent malic enzyme, mitochondrial	1	0.999	10	15	15	15	0	0	0	0	2	13	0	0	0	0	2	13	0	0	0	0	2	13	0	0	0	0	87066072	360742304	0	0	0	0	75286392	177193648
P23378	GCSP_HUMAN	GLDC	1020	Homo sapiens	1:Experimental evidence at protein level	Glycine dehydrogenase (decarboxylating), mitochondrial	1	0.999	13	29	29	29	6	9	2	4	4	4	6	9	2	4	4	4	6	9	2	4	4	4	249815696	602297920	40821168	225332640	235736576	33010956	95076408	256225920	39008460	120313752	145409760	0		+		0.195472	0.718255	-0.443909	-0.264959
P23381	SYWC_HUMAN	WARS1	471	Homo sapiens	1:Experimental evidence at protein level	Tryptophan--tRNA ligase, cytoplasmic	1	0.999	19	71	71	71	5	15	2	4	11	34	5	15	2	4	11	34	5	15	2	4	11	34	173312496	959742720	0	437836992	1056658880	2533790720	351641344	286621376	0	409879136	213509504	402865472		+		0.733204	0.411034	1.81933	0.790487
P23396	RS3_HUMAN	RPS3	243	Homo sapiens	1:Experimental evidence at protein level	Small ribosomal subunit protein uS3	1	0.999	27	610	610	610	101	98	130	95	91	95	101	98	130	95	91	95	101	98	130	95	91	95	91170701000	105323454000	99099025000	100610261000	128717849000	106311737000	9290097700	11122020400	10136399900	11052643300	13975847900	9994809300		+		0.805782	0.556043	0.186618	0.282017
P23443	KS6B1_HUMAN	RPS6KB1	525	Homo sapiens	1:Experimental evidence at protein level	Ribosomal protein S6 kinase beta-1	1	0.999	7	23	23	23	0	6	1	1	6	9	0	6	1	1	6	9	0	6	1	1	6	9	0	242710512	11136775	124433632	668859580	1907109250	0	167262816	13700023	276384960	268150560	858873600		+	+	1.5977	0.0438378	3.38461	1.96396
P23458	JAK1_HUMAN	JAK1	1154	Homo sapiens	1:Experimental evidence at protein level	Tyrosine-protein kinase JAK1	1	0.9988	5	7	7	7	0	2	0	3	1	1	0	2	0	3	1	1	0	2	0	3	1	1	0	119558928	0	0	0	0	0	0	0	0	0	0
P23470	PTPRG_HUMAN	PTPRG	1445	Homo sapiens	1:Experimental evidence at protein level	Receptor-type tyrosine-protein phosphatase gamma	0.9999	0.9987	2	3	3	3	0	0	1	0	0	2	0	0	1	0	0	2	0	0	1	0	0	2	0	0	0	0	0	1.40348e+06	0	0	0	0	0	0
P23471	PTPRZ_HUMAN	PTPRZ1	2315	Homo sapiens	1:Experimental evidence at protein level	Receptor-type tyrosine-protein phosphatase zeta	0.8543	0.9944	1	1	1	1	0	0	1	0	0	0	0	0	1	0	0	0	0	0	1	0	0	0	0	0	0	0	0	0	0	0	0	0	0	0
P23526	SAHH_HUMAN	AHCY	432	Homo sapiens	1:Experimental evidence at protein level	Adenosylhomocysteinase	1	0.999	22	92	92	111	3	1	11	21	7	49	3	1	11	21	7	49	4	3	13	24	9	58	0	79858288	385356448	3394774020	917483840	28768987100	0	125411592	147796976	530373472	374944448	2980381180		+	+	1.67392	0.0427961	3.18479	2.0117
P23528	COF1_HUMAN	CFL1	166	Homo sapiens	1:Experimental evidence at protein level	Cofilin-1	1	0.999	11	89	59	89	19	19	14	18	9	10	13	10	11	11	6	8	19	19	14	18	9	10	8385648100	7382722600	4786694100	9474195500	5775304700	4514044400	2281908990	2746417150	1442178180	2404093440	2481268990	1442137730		+		0.280891	0.619268	-0.0237541	-0.0271462
P23582	ANFC_HUMAN	NPPC	126	Homo sapiens	1:Experimental evidence at protein level	C-type natriuretic peptide	0.7906	0.9913	1	1	1	1	0	0	1	0	0	0	0	0	1	0	0	0	0	0	1	0	0	0	0	0	35652788	0	0	0	0	0	0	0	0	0
P23588	IF4B_HUMAN	EIF4B	611	Homo sapiens	1:Experimental evidence at protein level	Eukaryotic translation initiation factor 4B	1	0.999	44	478	478	478	52	54	35	81	56	200	52	54	35	81	56	200	52	54	35	81	56	200	10153149400	9343429600	3351020030	41204433000	19404888100	219280294000	2262526460	1120292860	1132945540	6292426200	3285929220	37518688000		+		1.44948	0.0887532	2.69252	1.68015
P23634	AT2B4_HUMAN	ATP2B4	1241	Homo sapiens	1:Experimental evidence at protein level	Plasma membrane calcium-transporting ATPase 4	1	0.9989	18	6	6	49	1	0	0	3	1	1	1	0	0	3	1	1	9	10	1	10	9	10	10004268	0	0	0	118815016	0	10004268	0	0	0	118815016	0
P23743	DGKA_HUMAN	DGKA	735	Homo sapiens	1:Experimental evidence at protein level	Diacylglycerol kinase alpha	0.9878	0.9968	2	2	2	2	0	0	0	0	0	2	0	0	0	0	0	2	0	0	0	0	0	2	0	0	0	0	0	5656609	0	0	0	0	0	0
P23769	GATA2_HUMAN	GATA2	480	Homo sapiens	1:Experimental evidence at protein level	Endothelial transcription factor GATA-2	0.9211	0.9972	1	1	1	1	0	1	0	0	0	0	0	1	0	0	0	0	0	1	0	0	0	0	0	0	0	0	0	0	0	0	0	0	0	0
P23771	GATA3_HUMAN	GATA3	443	Homo sapiens	1:Experimental evidence at protein level	Trans-acting T-cell-specific transcription factor GATA-3	0.9873	0.9975	2	2	2	2	0	2	0	0	0	0	0	2	0	0	0	0	0	2	0	0	0	0	0	0	0	0	0	0	0	0	0	0	0	0
P23919	KTHY_HUMAN	DTYMK	212	Homo sapiens	1:Experimental evidence at protein level	Thymidylate kinase	1	0.999	5	5	5	5	0	1	0	0	0	4	0	1	0	0	0	4	0	1	0	0	0	4	0	8964515	0	0	0	20879392	0	0	0	0	0	0
P23921	RIR1_HUMAN	RRM1	792	Homo sapiens	1:Experimental evidence at protein level	Ribonucleoside-diphosphate reductase large subunit	1	0.999	19	54	54	54	8	8	9	7	2	20	8	8	9	7	2	20	8	8	9	7	2	20	152331984	188400128	63876576	246322624	75939016	791182140	42581348	324365792	34659052	76905344	254597680	176144560		+		0.642965	0.474717	0.949639	0.575809
P24390	ERD21_HUMAN	KDELR1	212	Homo sapiens	1:Experimental evidence at protein level	ER lumen protein-retaining receptor 1	1	0.999	2	10	8	10	3	1	1	3	2	0	3	1	0	3	1	0	3	1	1	3	2	0	576065340	110842064	0	538495740	214838688	0	326816064	345721120	0	214635920	0	0
P24468	COT2_HUMAN	NR2F2	414	Homo sapiens	1:Experimental evidence at protein level	COUP transcription factor 2	0.9798	0.9963	2	5	5	5	3	1	0	1	0	0	3	1	0	1	0	0	3	1	0	1	0	0	0	0	0	40224480	0	0	0	0	0	0	0	0
P24534	EF1B_HUMAN	EEF1B2	225	Homo sapiens	1:Experimental evidence at protein level	Elongation factor 1-beta	1	0.999	6	55	55	55	7	9	14	9	6	10	7	9	14	9	6	10	7	9	14	9	6	10	1272869250	3081014270	2702568190	2991969280	4684974600	4118879740	537525380	1253356290	838020290	899472450	1796704000	1627705220		+		1.01994	0.417661	0.740028	0.762348
P24539	AT5F1_HUMAN	ATP5PB	256	Homo sapiens	1:Experimental evidence at protein level	ATP synthase F(0) complex subunit B1, mitochondrial	0.9993	0.999	2	5	5	5	0	0	1	3	0	1	0	0	1	3	0	1	0	0	1	3	0	1	0	0	0	0	0	41656476	0	0	0	0	0	0
P24593	IBP5_HUMAN	IGFBP5	272	Homo sapiens	1:Experimental evidence at protein level	Insulin-like growth factor-binding protein 5	0.9968	0.999	1	3	3	3	0	0	1	1	0	1	0	0	1	1	0	1	0	0	1	1	0	1	0	0	44175112	0	0	34041056	0	0	44175112	0	0	34041056
P24666	PPAC_HUMAN	ACP1	158	Homo sapiens	1:Experimental evidence at protein level	Low molecular weight phosphotyrosine protein phosphatase	1	0.9989	5	8	8	8	3	1	0	1	2	1	3	1	0	1	2	1	3	1	0	1	2	1	0	96367368	0	133179088	0	0	0	96367368	0	133179088	0	0
P24723	KPCL_HUMAN	PRKCH	683	Homo sapiens	1:Experimental evidence at protein level	Protein kinase C eta type	1	0.9989	4	6	6	6	0	1	0	0	2	3	0	1	0	0	2	3	0	1	0	0	2	3	0	46859316	0	0	0	19888808	0	46859316	0	0	0	16670628
P24752	THIL_HUMAN	ACAT1	427	Homo sapiens	1:Experimental evidence at protein level	Acetyl-CoA acetyltransferase, mitochondrial	1	0.999	14	67	67	67	14	12	8	7	20	6	14	12	8	7	20	6	14	12	8	7	20	6	5858646500	3701814270	260402080	731309950	4163468800	310798560	1132638080	1393264900	97476184	1403694460	1272370560	271516128		+		0.441874	0.556195	0.552169	0.282905
P24863	CCNC_HUMAN	CCNC	283	Homo sapiens	1:Experimental evidence at protein level	Cyclin-C	0.8484	0.9941	1	1	1	1	0	0	0	0	0	1	0	0	0	0	0	1	0	0	0	0	0	1	0	0	0	0	0	0	0	0	0	0	0	0
P24928	RPB1_HUMAN	POLR2A	1970	Homo sapiens	1:Experimental evidence at protein level	DNA-directed RNA polymerase II subunit RPB1	1	0.999	68	291	291	291	4	30	119	18	28	92	4	30	119	18	28	92	4	30	119	18	28	92	150780928	2490685440	15904452600	777353920	12227853300	12102247400	131402480	477897984	1313949440	331516768	1126860160	1462174980		+		0.620489	0.480675	0.908944	0.545568
P24941	CDK2_HUMAN	CDK2	298	Homo sapiens	1:Experimental evidence at protein level	Cyclin-dependent kinase 2	1	0.999	16	56	55	86	7	11	3	13	9	13	7	11	3	13	9	12	11	15	9	18	14	19	380658688	1231863420	73826472	733900540	824515970	985974460	202075952	282259296	54176388	311141952	310071136	190125488		+		0.788958	0.440993	0.85649	0.677482
P25054	APC_HUMAN	APC	2843	Homo sapiens	1:Experimental evidence at protein level	Adenomatous polyposis coli protein	1	0.9989	6	8	8	8	0	1	0	4	0	3	0	1	0	4	0	3	0	1	0	4	0	3	0	109932464	0	28442132	0	82791248	0	0	0	0	0	0
P25098	ARBK1_HUMAN	GRK2	689	Homo sapiens	1:Experimental evidence at protein level	Beta-adrenergic receptor kinase 1	1	0.999	14	29	22	29	1	1	0	1	2	24	1	1	0	0	1	19	1	1	0	1	2	24	0	0	0	144088416	121028736	3064865280	0	0	0	177444224	149046320	473146176		+	+	2.37841	0.01148	3.10097	2.72015
P25205	MCM3_HUMAN	MCM3	808	Homo sapiens	1:Experimental evidence at protein level	DNA replication licensing factor MCM3	1	0.999	46	259	259	259	45	48	21	58	54	33	45	48	21	58	54	33	45	48	21	58	54	33	8075303900	9384169500	895974720	13231908900	20518543400	4471935000	940337090	1490270340	325958368	1933919870	2546456320	882894910		+		0.913183	0.39254	1.08358	0.837147
P25311	ZA2G_HUMAN	AZGP1	298	Homo sapiens	1:Experimental evidence at protein level	Zinc-alpha-2-glycoprotein	0.8005	0.9918	1	1	1	1	0	0	1	0	0	0	0	0	1	0	0	0	0	0	1	0	0	0	0	0	0	0	0	0	0	0	0	0	0	0
P25398	RS12_HUMAN	RPS12	132	Homo sapiens	1:Experimental evidence at protein level	Small ribosomal subunit protein eS12	1	0.999	6	129	129	129	22	20	34	15	13	25	22	20	34	15	13	25	22	20	34	15	13	25	13945528300	11898111000	50189996000	13855587300	21358663700	37363282000	9105390600	8397727700	23850721300	8634146800	7216229400	13345090600		+		0.133864	0.751932	-0.377714	-0.35947
P25440	BRD2_HUMAN	BRD2	801	Homo sapiens	1:Experimental evidence at protein level	Bromodomain-containing protein 2	1	0.999	65	678	649	721	139	137	74	135	135	58	133	128	72	132	128	56	145	142	81	142	149	62	79489491000	109336035000	11598311400	109829808000	165733908000	6921496100	6251181100	9016243200	1323677820	8155380700	13858199600	1030048900		+		0.35269	0.58109	0.213977	0.111198
P25445	TNR6_HUMAN	FAS	335	Homo sapiens	1:Experimental evidence at protein level	Tumor necrosis factor receptor superfamily member 6	0.9707	0.999	1	4	4	4	0	1	0	0	2	1	0	1	0	0	2	1	0	1	0	0	2	1	0	96602560	0	0	103159440	19745428	0	96602560	0	0	103159440	19745428
P25490	TYY1_HUMAN	YY1	414	Homo sapiens	1:Experimental evidence at protein level	Transcriptional repressor protein YY1	1	0.999	14	138	54	138	32	27	13	28	29	9	13	10	4	9	11	7	32	27	13	28	29	9	4756906000	5497735700	654675390	7995379200	8352951800	411686400	1098232450	1256671490	250616352	1700493180	2041205380	330827264		+		0.499482	0.538132	0.57706	0.356469
P25685	DNJB1_HUMAN	DNAJB1	340	Homo sapiens	1:Experimental evidence at protein level	DnaJ homolog subfamily B member 1	1	0.999	15	79	79	79	17	11	3	15	12	21	17	11	3	15	12	21	17	11	3	15	12	21	1483195260	954787010	46957072	2564569340	1342326270	561447100	349060384	417936672	54645196	507337440	536631392	190701568		+		0.656082	0.47418	0.901089	0.57916
P25705	ATPA_HUMAN	ATP5F1A	553	Homo sapiens	1:Experimental evidence at protein level	ATP synthase subunit alpha, mitochondrial	1	0.999	29	212	212	212	42	21	34	50	18	47	42	21	34	50	18	47	42	21	34	50	18	47	7244358700	2641715710	5616202200	13290759200	3587895550	9099779100	686357310	385822560	590911550	1112598020	565526340	1047158210		+		1.10177	0.418281	0.691341	0.768975
P25786	PSA1_HUMAN	PSMA1	263	Homo sapiens	1:Experimental evidence at protein level	Proteasome subunit alpha type-1	1	0.999	11	55	55	55	1	3	26	0	2	23	1	3	26	0	2	23	1	3	26	0	2	23	0	185797216	2729904640	0	338074112	2620724480	0	278272032	525937568	0	200292064	680914500
P25787	PSA2_HUMAN	PSMA2	234	Homo sapiens	1:Experimental evidence at protein level	Proteasome subunit alpha type-2	1	0.999	7	23	23	23	0	0	10	1	0	12	0	0	10	1	0	12	0	0	10	1	0	12	0	0	623094340	0	0	1687572860	0	0	347642880	0	0	686248830
P25788	PSA3_HUMAN	PSMA3	255	Homo sapiens	1:Experimental evidence at protein level	Proteasome subunit alpha type-3	1	0.999	8	25	25	25	0	3	14	0	0	8	0	3	14	0	0	8	0	3	14	0	0	8	0	10573762	1491017980	0	0	1629107710	0	55720144	235227760	0	0	518537664
P25789	PSA4_HUMAN	PSMA4	261	Homo sapiens	1:Experimental evidence at protein level	Proteasome subunit alpha type-4	1	0.999	9	63	63	63	5	2	17	9	3	27	5	2	17	9	3	27	5	2	17	9	3	27	101330176	118785800	1494562050	475460768	274206144	9033617400	100469376	159461696	377190816	218926656	368102720	1516886780		+		0.951953	0.352676	1.44611	0.96117
P25963	IKBA_HUMAN	NFKBIA	317	Homo sapiens	1:Experimental evidence at protein level	NF-kappa-B inhibitor alpha	0.8593	0.9946	1	1	1	1	0	0	0	0	0	1	0	0	0	0	0	1	0	0	0	0	0	1	0	0	0	0	0	0	0	0	0	0	0	0
P26022	PTX3_HUMAN	PTX3	381	Homo sapiens	1:Experimental evidence at protein level	Pentraxin-related protein PTX3	0.9013	0.9906	2	2	2	2	0	0	2	0	0	0	0	0	2	0	0	0	0	0	2	0	0	0	0	0	4209804	0	0	0	0	0	0	0	0	0
P26038	MOES_HUMAN	MSN	577	Homo sapiens	1:Experimental evidence at protein level	Moesin	1	0.999	53	202	198	340	50	50	7	47	38	10	48	50	7	45	38	10	76	73	20	70	60	41	13246226400	12910057500	106799800	12676081700	15071676400	479739264	1003658690	2133077630	53142216	1168233860	2014627200	212006928		+		0.439597	0.552104	0.710939	0.296618
P26045	PTN3_HUMAN	PTPN3	913	Homo sapiens	1:Experimental evidence at protein level	Tyrosine-protein phosphatase non-receptor type 3	1	0.999	3	6	6	6	1	0	0	1	0	4	1	0	0	1	0	4	1	0	0	1	0	4	0	0	0	0	0	17713156	0	0	0	0	0	0
P26196	DDX6_HUMAN	DDX6	483	Homo sapiens	1:Experimental evidence at protein level	Probable ATP-dependent RNA helicase DDX6	1	0.999	17	126	126	126	13	18	27	15	7	46	13	18	27	15	7	46	13	18	27	15	7	46	2298848770	2924994050	2072509950	4271664900	2541199360	11878470700	587307140	722438460	420076480	807056130	911730240	1615421570		+		1.41959	0.327635	0.912492	1.03266
P26232	CTNA2_HUMAN	CTNNA2	953	Homo sapiens	1:Experimental evidence at protein level	Catenin alpha-2	1	0.9989	5	3	3	9	0	0	0	0	0	3	0	0	0	0	0	3	0	0	0	2	0	7	0	0	0	0	0	50523152	0	0	0	0	0	0
P26358	DNMT1_HUMAN	DNMT1	1616	Homo sapiens	1:Experimental evidence at protein level	DNA (cytosine-5)-methyltransferase 1	1	0.999	68	389	389	389	79	83	36	89	73	29	79	83	36	89	73	29	79	83	36	89	73	29	14943474700	24160946200	3296630270	25305722900	33550882800	1588523010	1508653440	1994819970	370757824	2289475330	3436918780	465958880		+		0.490245	0.543735	0.572112	0.345324
P26367	PAX6_HUMAN	PAX6	422	Homo sapiens	1:Experimental evidence at protein level	Paired box protein Pax-6	0.9811	0.9981	2	2	2	2	0	1	0	0	0	1	0	1	0	0	0	1	0	1	0	0	0	1	0	0	0	0	0	0	0	0	0	0	0	0
P26368	U2AF2_HUMAN	U2AF2	475	Homo sapiens	1:Experimental evidence at protein level	Splicing factor U2AF 65 kDa subunit	1	0.999	23	1129	1129	1129	180	205	212	155	177	200	180	205	212	155	177	200	180	205	212	155	177	200	181866840000	204667290000	56775582000	186097222000	287880020000	71575347000	27513903100	39509246000	11582701600	27709239300	51979977000	11845845000		+		0.363616	0.581166	0.146127	0.11145
P26373	RL13_HUMAN	RPL13	211	Homo sapiens	1:Experimental evidence at protein level	Large ribosomal subunit protein eL13	1	0.999	26	486	486	486	102	65	85	114	55	65	102	65	85	114	55	65	102	65	85	114	55	65	263514898000	139200086000	101097398000	397679985000	256646922000	112032612000	56065671000	21591103500	17180774400	94229266000	35487207000	18031052800		+		0.532482	0.533484	0.511869	0.374309
P26374	RAE2_HUMAN	CHML	656	Homo sapiens	1:Experimental evidence at protein level	Rab proteins geranylgeranyltransferase component A 2	1	0.999	3	3	3	3	0	0	0	0	1	2	0	0	0	0	1	2	0	0	0	0	1	2	0	0	0	0	0	178850112	0	0	0	0	0	0
P26440	IVD_HUMAN	IVD	426	Homo sapiens	1:Experimental evidence at protein level	Isovaleryl-CoA dehydrogenase, mitochondrial	0.9204	0.9971	1	1	1	1	0	0	0	0	1	0	0	0	0	0	1	0	0	0	0	0	1	0	0	0	0	0	55731292	0	0	0	0	0	0	0
P26583	HMGB2_HUMAN	HMGB2	209	Homo sapiens	1:Experimental evidence at protein level	High mobility group protein B2	1	0.999	26	536	528	572	115	107	69	95	88	62	112	105	69	92	88	62	122	111	74	107	92	66	215865377000	252198453000	58207850000	244958495000	409149932000	40289378000	51377488000	26991966200	12430607400	70985613000	45804798000	7732572200		+		0.355786	0.580602	0.181494	0.110456
P26599	PTBP1_HUMAN	PTBP1	557	Homo sapiens	1:Experimental evidence at protein level	Polypyrimidine tract-binding protein 1	1	0.999	20	224	185	224	42	38	45	39	27	33	33	33	39	32	21	27	42	38	45	39	27	33	16095791100	15828016100	20247478300	19066765300	14596299800	14149426200	3553866500	4129994240	3278649090	4676780500	3609123840	2902283260		+		0.313815	0.60817	0.00857353	0.0118814
P26639	SYTC_HUMAN	TARS1	723	Homo sapiens	1:Experimental evidence at protein level	Threonine--tRNA ligase 1, cytoplasmic	1	0.999	32	170	161	170	31	23	16	27	30	43	30	22	16	27	27	39	31	23	16	27	30	43	4777786400	4522258900	524270976	6611711000	9260264400	10628988900	649324860	1074804990	93281432	992549180	1366526080	1544878340		+		0.997989	0.320042	1.66947	1.04888
P26640	SYVC_HUMAN	VARS1	1264	Homo sapiens	1:Experimental evidence at protein level	Valine--tRNA ligase	1	0.999	49	315	315	315	42	52	61	51	45	64	42	52	61	51	45	64	42	52	61	51	45	64	5649712600	13198290900	4010075140	8741946400	8980282400	6398157300	790784580	1298941570	430924928	1149056640	1448235140	827215680		+		0.756462	0.481797	0.545626	0.536747
P26641	EF1G_HUMAN	EEF1G	437	Homo sapiens	1:Experimental evidence at protein level	Elongation factor 1-gamma	1	0.999	19	138	138	138	19	15	32	23	20	29	19	15	32	23	20	29	19	15	32	23	20	29	3651879680	7674892300	4621720100	8912453600	11537387500	5082674700	755044220	1616528130	809787260	1209058050	2272424960	993162050		+		0.714211	0.502564	0.488356	0.48711
P26885	FKBP2_HUMAN	FKBP2	142	Homo sapiens	1:Experimental evidence at protein level	Peptidyl-prolyl cis-trans isomerase FKBP2	0.8578	0.9945	1	1	1	1	0	0	1	0	0	0	0	0	1	0	0	0	0	0	1	0	0	0	0	0	311882112	0	0	0	0	0	0	0	0	0
P27105	STOM_HUMAN	STOM	288	Homo sapiens	1:Experimental evidence at protein level	Stomatin	1	0.999	4	6	6	6	0	0	1	0	0	5	0	0	1	0	0	5	0	0	1	0	0	5	0	0	0	0	0	101749160	0	0	0	0	0	0
P27348	1433T_HUMAN	YWHAQ	245	Homo sapiens	1:Experimental evidence at protein level	14-3-3 protein theta	1	0.999	15	93	53	119	11	13	19	8	11	31	7	6	9	5	6	20	14	13	22	13	11	46	3538850050	5286386200	5051550200	4570528800	6077361200	18494400500	2124468100	3406372100	2432822530	2985049090	3779953150	7241013800		+		1.0885	0.410957	0.738115	0.791495
P27361	MK03_HUMAN	MAPK3	379	Homo sapiens	1:Experimental evidence at protein level	Mitogen-activated protein kinase 3	1	0.999	14	51	38	51	6	8	7	6	4	20	4	7	3	6	3	15	6	8	7	6	4	20	128215456	405299136	344626752	0	368486848	2078954750	146837472	186091424	198091184	0	218832512	380932480		+		0.254509	0.649813	-0.13531	-0.0971156
P27448	MARK3_HUMAN	MARK3	753	Homo sapiens	1:Experimental evidence at protein level	MAP/microtubule affinity-regulating kinase 3	1	0.999	20	45	34	52	3	7	9	7	8	11	3	6	6	6	6	7	3	9	11	7	10	12	0	936399490	266806848	442232736	1001754500	947338240	0	342659392	104466880	166962640	346550496	273174432		+		0.828597	0.379034	1.69858	0.886091
P27540	ARNT_HUMAN	ARNT	789	Homo sapiens	1:Experimental evidence at protein level	Aryl hydrocarbon receptor nuclear translocator	1	0.999	3	4	4	4	0	0	0	0	0	4	0	0	0	0	0	4	0	0	0	0	0	4	0	0	0	0	0	15135264	0	0	0	0	0	0
P27635	RL10_HUMAN	RPL10	214	Homo sapiens	1:Experimental evidence at protein level	Large ribosomal subunit protein uL16	1	0.999	12	407	255	407	81	52	94	63	50	67	55	30	62	39	27	42	81	52	94	63	50	67	156437725000	75885584000	64158650000	208560734000	100023517000	67596562000	35580109000	25008375800	14422073300	49225544000	29575995400	13133426700		+		0.403642	0.573905	0.191774	0.16361
P27694	RFA1_HUMAN	RPA1	616	Homo sapiens	1:Experimental evidence at protein level	Replication protein A 70 kDa DNA-binding subunit	1	0.999	16	45	45	45	2	1	12	5	1	24	2	1	12	5	1	24	2	1	12	5	1	24	12783751	0	113032024	581607230	405654368	752032510	25520416	0	73035360	359813696	433988704	98905528		+		1.69497	0.0585221	2.41715	1.84709
P27695	APEX1_HUMAN	APEX1	318	Homo sapiens	1:Experimental evidence at protein level	DNA repair nuclease/redox regulator APEX1	1	0.999	16	103	103	103	16	22	17	20	14	14	16	22	17	20	14	14	16	22	17	20	14	14	2861433340	8900800500	2254684930	4458027000	6763043800	1337386750	697931010	2136657540	633501890	961108740	1932401410	458058560		+		0.281532	0.626081	-0.0503877	-0.0381044
P27707	DCK_HUMAN	DCK	260	Homo sapiens	1:Experimental evidence at protein level	Deoxycytidine kinase	0.9783	0.997	2	2	2	2	0	0	1	0	0	1	0	0	1	0	0	1	0	0	1	0	0	1	0	0	0	0	0	0	0	0	0	0	0	0
P27708	PYR1_HUMAN	CAD	2225	Homo sapiens	1:Experimental evidence at protein level	Multifunctional protein CAD	1	0.999	50	164	155	164	5	9	75	7	6	62	5	9	70	7	6	58	5	9	75	7	6	62	38641988	258159760	5107616300	319708480	70864928	3214507010	40415100	160604272	108718568	126883432	314508032	226762944		+		1.10522	0.329871	1.2269	1.01783
P27797	CALR_HUMAN	CALR	417	Homo sapiens	1:Experimental evidence at protein level	Calreticulin	1	0.999	9	23	23	23	0	0	14	0	0	9	0	0	14	0	0	9	0	0	14	0	0	9	0	0	1466989700	0	0	1627143040	0	0	468375968	0	0	601574530
P27816	MAP4_HUMAN	MAP4	1152	Homo sapiens	1:Experimental evidence at protein level	Microtubule-associated protein 4	1	0.999	69	549	549	549	28	33	46	108	70	264	28	33	46	108	70	264	28	33	46	108	70	264	5721738200	6346779600	2500406020	63916192000	30682851300	122501693000	832810560	1274095740	785027840	5283025900	4548470300	15318779900		+	+	2.4059	0.0115048	2.92921	2.67808
P27824	CALX_HUMAN	CANX	592	Homo sapiens	1:Experimental evidence at protein level	Calnexin	1	0.999	15	69	69	69	15	5	16	12	4	17	15	5	16	12	4	17	15	5	16	12	4	17	1470811390	343060960	690819650	1779018110	135252048	1531826560	316511648	127416768	246841280	462860448	219085792	401089120		+		0.890769	0.443835	0.676865	0.668421
P27986	P85A_HUMAN	PIK3R1	724	Homo sapiens	1:Experimental evidence at protein level	Phosphatidylinositol 3-kinase regulatory subunit alpha	1	0.999	8	13	9	14	0	1	0	3	3	6	0	1	0	1	2	5	0	1	0	3	3	7	0	13727618	0	193813888	73009872	814967040	0	14471002	0	117678464	47117116	0
P27987	IP3KB_HUMAN	ITPKB	946	Homo sapiens	1:Experimental evidence at protein level	Inositol-trisphosphate 3-kinase B	1	0.9982	6	6	6	9	0	0	0	0	2	4	0	0	0	0	2	4	0	0	0	1	2	6	0	0	0	0	0	14179956	0	0	0	0	0	0
P28066	PSA5_HUMAN	PSMA5	241	Homo sapiens	1:Experimental evidence at protein level	Proteasome subunit alpha type-5	1	0.999	7	28	28	28	2	2	12	2	1	9	2	2	12	2	1	9	2	2	12	2	1	9	0	0	646092860	0	0	2066251390	0	0	430553888	0	0	617099140
P28070	PSB4_HUMAN	PSMB4	264	Homo sapiens	1:Experimental evidence at protein level	Proteasome subunit beta type-4	1	0.999	9	37	37	37	0	0	15	2	2	18	0	0	15	2	2	18	0	0	15	2	2	18	0	0	1200217220	0	104065720	3951253500	0	0	475427648	0	104503424	1042575100
P28072	PSB6_HUMAN	PSMB6	239	Homo sapiens	1:Experimental evidence at protein level	Proteasome subunit beta type-6	1	0.9989	3	10	10	10	0	1	3	1	0	5	0	1	3	1	0	5	0	1	3	1	0	5	0	0	1020121730	55018504	0	2510025980	0	0	614490430	75633144	0	818143100
P28074	PSB5_HUMAN	PSMB5	263	Homo sapiens	1:Experimental evidence at protein level	Proteasome subunit beta type-5	1	0.999	11	31	31	31	1	2	17	1	1	9	1	2	17	1	1	9	1	2	17	1	1	9	0	7.03012e+06	1959918850	0	0	1675349630	0	11287960	582365310	0	0	524019552
P28288	ABCD3_HUMAN	ABCD3	659	Homo sapiens	1:Experimental evidence at protein level	ATP-binding cassette sub-family D member 3	1	0.999	22	50	50	50	6	10	7	10	1	16	6	10	7	10	1	16	6	10	7	10	1	16	923310270	120026592	285486464	1603194110	0	1138508290	274869184	260623616	86292560	562693950	0	595570500		+		0.500634	0.534579	0.61145	0.36407
P28289	TMOD1_HUMAN	TMOD1	359	Homo sapiens	1:Experimental evidence at protein level	Tropomodulin-1	1	0.9986	4	3	3	4	0	0	0	0	0	3	0	0	0	0	0	3	0	0	0	0	0	4	0	0	0	0	0	9113459	0	0	0	0	0	0
P28331	NDUS1_HUMAN	NDUFS1	727	Homo sapiens	1:Experimental evidence at protein level	NADH-ubiquinone oxidoreductase 75 kDa subunit, mitochondrial	1	0.999	20	65	65	65	4	9	9	13	16	14	4	9	9	13	16	14	4	9	9	13	16	14	115552656	453318336	134737232	838328190	1291848320	654679100	87976704	152994176	44292372	194512320	212302448	178580416		+		1.38999	0.268105	1.20959	1.18328
P28340	DPOD1_HUMAN	POLD1	1107	Homo sapiens	1:Experimental evidence at protein level	DNA polymerase delta catalytic subunit	1	0.999	18	37	37	45	5	2	5	5	2	18	5	2	5	5	2	18	7	2	5	6	3	22	91227600	0	0	162906800	60200868	553399300	54540508	0	0	68710088	111503248	84837872		+		1.1433	0.236524	2.12325	1.2713
P28347	TEAD1_HUMAN	TEAD1	426	Homo sapiens	1:Experimental evidence at protein level	Transcriptional enhancer factor TEF-1	0.9989	0.9989	2	5	0	5	2	0	0	3	0	0	0	0	0	0	0	0	2	0	0	3	0	0	0	0	0	0	0	0	0	0	0	0	0	0	sp|Q15561|TEAD4_HUMAN, sp|Q15562|TEAD2_HUMAN, sp|Q99594|TEAD3_HUMAN
P28370	SMCA1_HUMAN	SMARCA1	1054	Homo sapiens	1:Experimental evidence at protein level	Probable global transcription activator SNF2L1	1	0.999	25	21	21	66	4	3	1	6	3	4	4	3	1	6	3	4	16	10	6	15	10	9	73162360	0	13473066	124271136	185632112	4.02357e+06	46290432	0	0	98963832	0	0
P28472	GBRB3_HUMAN	GABRB3	473	Homo sapiens	1:Experimental evidence at protein level	Gamma-aminobutyric acid receptor subunit beta-3	0.9279	0.9974	2	2	2	2	0	1	0	0	1	0	0	1	0	0	1	0	0	1	0	0	1	0	0	9130715	0	0	0	0	0	0	0	0	0	0
P28482	MK01_HUMAN	MAPK1	360	Homo sapiens	1:Experimental evidence at protein level	Mitogen-activated protein kinase 1	1	0.999	11	42	42	51	5	5	18	1	4	9	5	5	18	1	4	9	6	5	21	1	5	13	3030633470	3348168450	405112384	0	144717712	862595070	1856495620	883449470	329571168	0	848063550	623542660		+		0.0949639	0.851264	-1.27068	-0.695144
P28702	RXRB_HUMAN	RXRB	533	Homo sapiens	1:Experimental evidence at protein level	Retinoic acid receptor RXR-beta	0.9972	0.9988	3	2	2	4	0	1	1	0	0	0	0	1	1	0	0	0	0	1	1	1	0	1	0	22082496	0	0	0	0	0	0	0	0	0	0
P28715	ERCC5_HUMAN	ERCC5	1186	Homo sapiens	1:Experimental evidence at protein level	DNA excision repair protein ERCC-5	1	0.999	9	14	14	14	7	7	0	0	0	0	7	7	0	0	0	0	7	7	0	0	0	0	363513440	513968768	0	0	0	0	125083728	301597024	0	0	0	0
P29083	T2EA_HUMAN	GTF2E1	439	Homo sapiens	1:Experimental evidence at protein level	General transcription factor IIE subunit 1	1	0.999	8	28	28	28	3	6	4	3	9	3	3	6	4	3	9	3	3	6	4	3	9	3	16718158	482352832	2.91515e+06	423263040	950619390	1149016060	23748040	222515072	2.9001e+06	219325232	208399088	0		+		0.828171	0.355846	2.3482	0.954473
P29084	T2EB_HUMAN	GTF2E2	291	Homo sapiens	1:Experimental evidence at protein level	Transcription initiation factor IIE subunit beta	1	0.999	23	111	111	111	30	21	9	31	12	8	30	21	9	31	12	8	30	21	9	31	12	8	5341180900	3194241280	232110528	7565458900	2705359620	91728304	599701120	764892030	104482544	864635780	766646080	69673416		+		0.297153	0.615725	-0.0178095	-0.00895224
P29122	PCSK6_HUMAN	PCSK6	969	Homo sapiens	1:Experimental evidence at protein level	Proprotein convertase subtilisin/kexin type 6	0.9085	0.9967	1	2	2	2	0	0	0	0	0	2	0	0	0	0	0	2	0	0	0	0	0	2	0	0	0	0	0	6559042	0	0	0	0	0	0
P29144	TPP2_HUMAN	TPP2	1249	Homo sapiens	1:Experimental evidence at protein level	Tripeptidyl-peptidase 2	1	0.998	4	6	6	6	0	0	4	1	0	1	0	0	4	1	0	1	0	0	4	1	0	1	0	0	13379297	0	0	0	0	0	0	0	0	0
P29218	IMPA1_HUMAN	IMPA1	277	Homo sapiens	1:Experimental evidence at protein level	Inositol monophosphatase 1	0.9942	0.9985	2	4	4	4	0	0	0	0	0	4	0	0	0	0	0	4	0	0	0	0	0	4	0	0	0	0	0	1371240320	0	0	0	0	0	0
P29317	EPHA2_HUMAN	EPHA2	976	Homo sapiens	1:Experimental evidence at protein level	Ephrin type-A receptor 2	0.9593	0.9979	2	3	3	3	1	0	0	0	0	2	1	0	0	0	0	2	1	0	0	0	0	2	0	0	0	0	0	3.9774e+06	0	0	0	0	0	0
P29350	PTN6_HUMAN	PTPN6	595	Homo sapiens	1:Experimental evidence at protein level	Tyrosine-protein phosphatase non-receptor type 6	0.9997	0.9969	4	6	6	6	0	1	0	1	2	2	0	1	0	1	2	2	0	1	0	1	2	2	0	0	0	0	89655536	1.47161e+06	0	0	0	0	0	0
P29353	SHC1_HUMAN	SHC1	583	Homo sapiens	1:Experimental evidence at protein level	SHC-transforming protein 1	1	0.999	10	28	19	28	0	0	0	1	1	26	0	0	0	0	0	19	0	0	0	1	1	26	0	0	0	23948228	122852688	1151393660	0	0	0	23948228	122852688	381629632		+		0.925165	0.328471	1.98214	1.02773
P29372	3MG_HUMAN	MPG	298	Homo sapiens	1:Experimental evidence at protein level	DNA-3-methyladenine glycosylase	1	0.999	9	74	74	74	6	11	18	9	10	20	6	11	18	9	10	20	6	11	18	9	10	20	337001216	1432231940	1308731390	1003792700	2921329660	1873927940	160609168	339638656	281689792	296194560	587532540	414487008		+		1.09575	0.408755	0.743625	0.797731
P29375	KDM5A_HUMAN	KDM5A	1690	Homo sapiens	1:Experimental evidence at protein level	Lysine-specific demethylase 5A	1	0.999	26	49	49	49	12	6	1	21	6	3	12	6	1	21	6	3	12	6	1	21	6	3	145723216	132896688	0	1381572860	793837500	0	0	69483088	0	210969744	225398976	0
P29401	TKT_HUMAN	TKT	623	Homo sapiens	1:Experimental evidence at protein level	Transketolase	1	0.999	21	71	71	71	7	8	1	12	6	37	7	8	1	12	6	37	7	8	1	12	6	37	147334848	537039550	0	762324350	843227580	6376883700	109476704	479529056	0	170119872	342563520	807675900		+		0.848385	0.367884	1.728	0.911249
P29536	LMOD1_HUMAN	LMOD1	600	Homo sapiens	1:Experimental evidence at protein level	Leiomodin-1	1	0.9989	3	4	4	4	0	1	0	0	3	0	0	1	0	0	3	0	0	1	0	0	3	0	0	54973756	0	0	72152896	0	0	0	0	0	0	0
P29558	RBMS1_HUMAN	RBMS1	406	Homo sapiens	1:Experimental evidence at protein level	RNA-binding motif, single-stranded-interacting protein 1	0.9656	0.999	2	2	0	4	0	0	0	0	0	2	0	0	0	0	0	0	1	0	0	1	0	2	0	0	0	0	0	158660112	0	0	0	0	0	0
P29590	PML_HUMAN	PML	882	Homo sapiens	1:Experimental evidence at protein level	Protein PML	0.9966	0.999	2	2	2	2	0	0	0	0	0	2	0	0	0	0	0	2	0	0	0	0	0	2	0	0	0	0	0	16028006	0	0	0	0	0	0
P29692	EF1D_HUMAN	EEF1D	281	Homo sapiens	1:Experimental evidence at protein level	Elongation factor 1-delta	1	0.999	13	84	84	84	7	12	31	6	9	19	7	12	31	6	9	19	7	12	31	6	9	19	1275331840	2946989570	6763795500	2003516160	3468769020	6670145000	449356544	1075452420	1115403390	705072830	1062582980	1518754940		+		0.5698	0.543482	0.359289	0.347183
P29966	MARCS_HUMAN	MARCKS	332	Homo sapiens	1:Experimental evidence at protein level	Myristoylated alanine-rich C-kinase substrate	1	0.999	10	78	78	78	6	12	15	6	14	25	6	12	15	6	14	25	6	12	15	6	14	25	795427710	2102512900	801893120	1529518340	3269996030	3350885890	864982980	397577984	328969920	796700800	650112900	830412100		+		0.961479	0.441594	0.64223	0.6829
P29992	GNA11_HUMAN	GNA11	359	Homo sapiens	1:Experimental evidence at protein level	Guanine nucleotide-binding protein subunit alpha-11	1	0.9989	4	7	4	7	0	0	0	2	1	4	0	0	0	1	0	3	0	0	0	2	1	4	0	0	0	0	90298696	26612730	0	0	0	0	90298696	14883983
P30040	ERP29_HUMAN	ERP29	261	Homo sapiens	1:Experimental evidence at protein level	Endoplasmic reticulum resident protein 29	1	0.999	6	20	20	20	3	5	2	3	5	2	3	5	2	3	5	2	3	5	2	3	5	2	261991088	559148800	96099992	433545728	406352832	0	187195104	229825488	113987096	212886816	340399872	0		+		0.26002	0.643362	-0.113449	-0.0836611
P30041	PRDX6_HUMAN	PRDX6	224	Homo sapiens	1:Experimental evidence at protein level	Peroxiredoxin-6	1	0.999	13	82	82	82	14	14	17	11	8	18	14	14	17	11	8	18	14	14	17	11	8	18	2327083520	2426090750	1139310590	2705328900	1576032000	4708647900	457490528	515395712	263845840	560054140	491797632	746233920		+		1.06405	0.441855	0.574713	0.678893
P30044	PRDX5_HUMAN	PRDX5	214	Homo sapiens	1:Experimental evidence at protein level	Peroxiredoxin-5, mitochondrial	1	0.999	6	22	22	22	3	2	5	5	2	5	3	2	5	5	2	5	3	2	5	5	2	5	318955456	70045536	157122528	230573744	97168184	607960580	154865728	132636840	83265376	156207552	183995744	215607264		+		1.26543	0.41827	0.619085	0.773243
P30046	DOPD_HUMAN	DDT	118	Homo sapiens	1:Experimental evidence at protein level	D-dopachrome decarboxylase	1	0.999	5	8	3	8	0	0	0	0	0	8	0	0	0	0	0	3	0	0	0	0	0	8	0	0	0	0	0	1206676860	0	0	0	0	0	0
P30048	PRDX3_HUMAN	PRDX3	256	Homo sapiens	1:Experimental evidence at protein level	Thioredoxin-dependent peroxide reductase, mitochondrial	1	0.999	6	40	40	40	7	5	10	5	4	9	7	5	10	5	4	9	7	5	10	5	4	9	1285531520	1247025660	1167759360	1189299710	576240130	969849860	289683840	365496736	311273856	448215008	650767740	357936800		+		1.26147	0.430875	0.554505	0.71983
P30050	RL12_HUMAN	RPL12	165	Homo sapiens	1:Experimental evidence at protein level	Large ribosomal subunit protein uL11	1	0.999	8	99	99	99	18	16	17	18	13	17	18	16	17	18	13	17	18	16	17	18	13	17	15168374800	14243901400	14628354000	21473237000	15911912400	18190149600	7811276300	7547380700	3683770370	9017940000	8371303400	6506057700		+		0.743096	0.51707	0.39244	0.44538
P30084	ECHM_HUMAN	ECHS1	290	Homo sapiens	1:Experimental evidence at protein level	Enoyl-CoA hydratase, mitochondrial	1	0.999	11	53	53	53	7	14	3	8	12	9	7	14	3	8	12	9	7	14	3	8	12	9	312438560	1948648190	11307796	796985600	2421058560	572212740	487689792	690507070	170792528	297828896	554206980	83599456		+		0.134435	0.784155	-0.686464	-0.455843
P30085	KCY_HUMAN	CMPK1	196	Homo sapiens	1:Experimental evidence at protein level	UMP-CMP kinase	1	0.999	5	16	16	16	1	0	7	3	1	4	1	0	7	3	1	4	1	0	7	3	1	4	0	0	205132992	89843432	0	298795712	0	0	103783272	49424956	0	155420400
P30086	PEBP1_HUMAN	PEBP1	187	Homo sapiens	1:Experimental evidence at protein level	Phosphatidylethanolamine-binding protein 1	1	0.999	3	4	4	4	0	0	0	0	0	4	0	0	0	0	0	4	0	0	0	0	0	4	0	0	0	0	0	93756432	0	0	0	0	0	0
P30101	PDIA3_HUMAN	PDIA3	505	Homo sapiens	1:Experimental evidence at protein level	Protein disulfide-isomerase A3	1	0.999	35	223	223	223	36	46	31	43	41	26	36	46	31	43	41	26	36	46	31	43	41	26	6004560900	11265476600	1768818560	9219505200	19296741400	2222513150	865231230	1373406340	256827776	1182445310	1798701700	380886464		+		0.482735	0.549146	0.469457	0.316406
P30153	2AAA_HUMAN	PPP2R1A	589	Homo sapiens	1:Experimental evidence at protein level	Serine/threonine-protein phosphatase 2A 65 kDa regulatory subunit A alpha isoform	1	0.999	23	169	149	169	19	30	36	23	15	46	15	25	35	18	14	42	19	30	36	23	15	46	2531130620	5072179200	4088372990	5803209700	6149549100	8294751200	590474620	1532289020	676585090	1035462080	1175756290	1285416060		+		0.742314	0.504692	0.451373	0.480677
P30260	CDC27_HUMAN	CDC27	824	Homo sapiens	1:Experimental evidence at protein level	Cell division cycle protein 27 homolog	1	0.999	10	20	20	20	3	1	2	6	4	4	3	1	2	6	4	4	3	1	2	6	4	4	0	88582856	31116602	229252448	139548512	119767680	0	90085008	31644266	97803136	122729760	56893068		+		1.05269	0.333748	1.2946	1.00259
P30291	WEE1_HUMAN	WEE1	646	Homo sapiens	1:Experimental evidence at protein level	Wee1-like protein kinase	1	0.9989	7	15	15	15	2	5	2	2	3	1	2	5	2	2	3	1	2	5	2	2	3	1	0	1986737660	7.54181e+06	0	0	37261960	0	0	0	0	0	0
P30305	MPIP2_HUMAN	CDC25B	580	Homo sapiens	1:Experimental evidence at protein level	M-phase inducer phosphatase 2	0.9586	0.9958	2	2	2	2	0	0	0	0	0	2	0	0	0	0	0	2	0	0	0	0	0	2	0	0	0	0	0	1372304	0	0	0	0	0	0
P30307	MPIP3_HUMAN	CDC25C	473	Homo sapiens	1:Experimental evidence at protein level	M-phase inducer phosphatase 3	1	0.999	15	52	52	52	1	1	0	2	3	45	1	1	0	2	3	45	1	1	0	2	3	45	0	0	0	208790704	0	8933274600	0	0	0	127675272	0	1776185980
P30405	PPIF_HUMAN	PPIF	207	Homo sapiens	1:Experimental evidence at protein level	Peptidyl-prolyl cis-trans isomerase F, mitochondrial	1	0.9984	4	10	10	17	3	0	3	2	0	2	3	0	3	2	0	2	3	0	6	2	1	5	285161568	0	0	122480456	0	0	142159328	0	0	132287896	0	0
P30414	NKTR_HUMAN	NKTR	1462	Homo sapiens	1:Experimental evidence at protein level	NK-tumor recognition protein	1	0.9988	4	5	5	5	0	2	0	2	1	0	0	2	0	2	1	0	0	2	0	2	1	0	0	0	0	0	0	0	0	0	0	0	0	0
P30419	NMT1_HUMAN	NMT1	496	Homo sapiens	1:Experimental evidence at protein level	Glycylpeptide N-tetradecanoyltransferase 1	1	0.999	28	236	206	236	41	58	23	40	36	38	36	49	21	38	30	32	41	58	23	40	36	38	12117391400	26621073400	1664978180	18919505900	28843210800	3967021310	2081961090	4621283800	381770368	3318246660	5062705200	928203070		+		0.509532	0.532254	0.695276	0.388238
P30519	HMOX2_HUMAN	HMOX2	316	Homo sapiens	1:Experimental evidence at protein level	Heme oxygenase 2	1	0.999	3	3	3	3	0	1	0	0	1	1	0	1	0	0	1	1	0	1	0	0	1	1	0	134328640	0	0	0	0	0	0	0	0	0	0
P30520	PURA2_HUMAN	ADSS2	456	Homo sapiens	1:Experimental evidence at protein level	Adenylosuccinate synthetase isozyme 2	1	0.999	9	14	13	14	0	0	0	0	1	13	0	0	0	0	1	12	0	0	0	0	1	13	0	0	0	0	0	249660448	0	0	0	0	0	0
P30533	AMRP_HUMAN	LRPAP1	357	Homo sapiens	1:Experimental evidence at protein level	Alpha-2-macroglobulin receptor-associated protein	1	0.999	27	159	159	159	35	31	7	49	25	12	35	31	7	49	25	12	35	31	7	49	25	12	6499445800	7855366100	173761760	17467531300	14428186600	226526272	886631040	1042684800	89977296	1895565440	2213194240	53966900		+		0.382464	0.5707	0.481521	0.185976
P30566	PUR8_HUMAN	ADSL	484	Homo sapiens	1:Experimental evidence at protein level	Adenylosuccinate lyase	1	0.999	13	55	55	55	0	2	1	9	4	39	0	2	1	9	4	39	0	2	1	9	4	39	0	20183918	0	696237250	522015744	11154470900	0	12502820	0	224826176	181202768	1682859390		+	+	1.9547	0.0119259	4.86922	2.64328
P30622	CLIP1_HUMAN	CLIP1	1438	Homo sapiens	1:Experimental evidence at protein level	CAP-Gly domain-containing linker protein 1	1	0.9986	6	10	9	10	0	1	5	0	1	3	0	1	4	0	1	3	0	1	5	0	1	3	0	0	30789300	0	0	38831432	0	0	17951584	0	0	38831432
P30626	SORCN_HUMAN	SRI	198	Homo sapiens	1:Experimental evidence at protein level	Sorcin	0.9899	0.998	2	3	3	3	0	0	0	0	0	3	0	0	0	0	0	3	0	0	0	0	0	3	0	0	0	0	0	0	0	0	0	0	0	0
P30740	ILEU_HUMAN	SERPINB1	379	Homo sapiens	1:Experimental evidence at protein level	Leukocyte elastase inhibitor	1	0.9984	7	11	11	11	2	3	1	2	1	2	2	3	1	2	1	2	2	3	1	2	1	2	0	0	5284493	0	34532328	0	0	0	0	0	0	0
P30825	CTR1_HUMAN	SLC7A1	629	Homo sapiens	1:Experimental evidence at protein level	High affinity cationic amino acid transporter 1	0.9221	0.9946	2	2	2	2	0	1	0	0	0	1	0	1	0	0	0	1	0	1	0	0	0	1	0	0	0	0	0	0	0	0	0	0	0	0
P30837	AL1B1_HUMAN	ALDH1B1	517	Homo sapiens	1:Experimental evidence at protein level	Aldehyde dehydrogenase X, mitochondrial	0.8089	0.9922	4	1	1	12	0	0	0	0	1	0	0	0	0	0	1	0	0	1	0	0	3	8	0	0	0	0	0	0	0	0	0	0	0	0
P30876	RPB2_HUMAN	POLR2B	1174	Homo sapiens	1:Experimental evidence at protein level	DNA-directed RNA polymerase II subunit RPB2	1	0.999	44	225	225	225	6	18	85	16	27	73	6	18	85	16	27	73	6	18	85	16	27	73	129660480	4024513280	10185612300	1723241220	6940426800	12853700600	170918304	713457660	1099350910	603760580	1356015740	1843007100		+		0.84697	0.404565	1.16418	0.806881
P31040	SDHA_HUMAN	SDHA	664	Homo sapiens	1:Experimental evidence at protein level	Succinate dehydrogenase [ubiquinone] flavoprotein subunit, mitochondrial	1	0.999	15	38	38	38	6	2	9	5	3	13	6	2	9	5	3	13	6	2	9	5	3	13	137704912	84240152	593396670	589401340	364594240	945056450	0	225299920	158241088	108925512	224261120	449206592		+		0.753229	0.428154	1.17867	0.726371
P31150	GDIA_HUMAN	GDI1	447	Homo sapiens	1:Experimental evidence at protein level	Rab GDP dissociation inhibitor alpha	0.9762	0.9955	5	1	1	7	0	0	0	0	0	1	0	0	0	0	0	1	1	0	0	1	1	4	0	0	0	0	0	0	0	0	0	0	0	0
P31153	METK2_HUMAN	MAT2A	395	Homo sapiens	1:Experimental evidence at protein level	S-adenosylmethionine synthase isoform type-2	1	0.999	17	100	89	100	10	9	15	17	5	44	10	8	13	15	5	38	10	9	15	17	5	44	1105336830	1188336260	628534270	3749560830	1130784380	9784460300	309303328	345401824	271222048	785430020	648418940	1616507140		+		2.05347	0.0722888	1.60948	1.76151
P31260	HXA10_HUMAN	HOXA10	410	Homo sapiens	1:Experimental evidence at protein level	Homeobox protein Hox-A10	1	0.999	6	13	11	15	3	3	1	2	1	3	2	2	1	2	1	3	4	4	1	2	1	3	206902160	244426736	0	0	322057056	0	0	244426736	0	0	322057056	0
P31270	HXA11_HUMAN	HOXA11	313	Homo sapiens	1:Experimental evidence at protein level	Homeobox protein Hox-A11	0.9999	0.9987	3	4	2	4	0	1	0	2	1	0	0	0	0	1	1	0	0	1	0	2	1	0	0	71485144	0	154414656	0	0	0	71485144	0	137323008	0	0
P31274	HXC9_HUMAN	HOXC9	260	Homo sapiens	1:Experimental evidence at protein level	Homeobox protein Hox-C9	0.9941	0.9981	3	4	4	6	1	1	0	0	0	2	1	1	0	0	0	2	2	2	0	0	0	2	0	50599172	0	0	0	4.96471e+06	0	50599172	0	0	0	4.96471e+06
P31277	HXD11_HUMAN	HOXD11	338	Homo sapiens	1:Experimental evidence at protein level	Homeobox protein Hox-D11	0.9707	0.999	2	3	3	5	0	1	0	0	0	2	0	1	0	0	0	2	0	2	0	1	0	2	0	12040124	0	0	0	22932792	0	12040124	0	0	0	22932792
P31314	TLX1_HUMAN	TLX1	330	Homo sapiens	1:Experimental evidence at protein level	T-cell leukemia homeobox protein 1	0.8887	0.9959	1	1	1	1	0	0	1	0	0	0	0	0	1	0	0	0	0	0	1	0	0	0	0	0	0	0	0	0	0	0	0	0	0	0
P31323	KAP3_HUMAN	PRKAR2B	418	Homo sapiens	1:Experimental evidence at protein level	cAMP-dependent protein kinase type II-beta regulatory subunit	1	0.999	11	12	12	18	1	1	2	1	1	6	1	1	2	1	1	6	2	1	3	1	2	9	5951492	21386702	6482268	76987624	13331561	60841760	0	0	0	0	0	0
P31350	RIR2_HUMAN	RRM2	389	Homo sapiens	1:Experimental evidence at protein level	Ribonucleoside-diphosphate reductase subunit M2	1	0.999	14	42	36	42	0	0	0	4	2	36	0	0	0	4	1	31	0	0	0	4	2	36	0	0	0	173632496	184491072	8680215600	0	0	0	806035900	149631744	728756350		+	+	1.84042	0.0213333	4.00359	2.35604
P31431	SDC4_HUMAN	SDC4	198	Homo sapiens	1:Experimental evidence at protein level	Syndecan-4	1	0.999	6	27	27	27	1	2	11	1	1	11	1	2	11	1	1	11	1	2	11	1	1	11	98049080	86229232	1855673090	0	33281094	611482370	148635472	75151480	492375232	0	43664384	199788416		+		0.085966	0.850902	-1.06023	-0.695481
P31629	ZEP2_HUMAN	HIVEP2	2446	Homo sapiens	1:Experimental evidence at protein level	Transcription factor HIVEP2	0.9783	0.9988	2	2	2	2	0	0	0	0	0	2	0	0	0	0	0	2	0	0	0	0	0	2	0	0	0	0	0	0	0	0	0	0	0	0
P31689	DNJA1_HUMAN	DNAJA1	397	Homo sapiens	1:Experimental evidence at protein level	DnaJ homolog subfamily A member 1	1	0.999	24	229	229	229	51	44	23	51	31	29	51	44	23	51	31	29	51	44	23	51	31	29	22892793900	20134477800	2454814460	37023592000	28583462900	7599382000	3771482880	4650586600	693603840	5818460200	5858477100	1556212740		+		0.563278	0.517006	0.708159	0.449095
P31749	AKT1_HUMAN	AKT1	480	Homo sapiens	1:Experimental evidence at protein level	RAC-alpha serine/threonine-protein kinase	1	0.999	3	7	7	7	2	2	0	1	0	2	2	2	0	1	0	2	2	2	0	1	0	2	55828544	50804252	0	98214112	0	5499880	55828544	37687648	0	98214112	0	5499880
P31751	AKT2_HUMAN	AKT2	481	Homo sapiens	1:Experimental evidence at protein level	RAC-beta serine/threonine-protein kinase	1	0.9989	4	7	7	7	3	0	0	0	0	4	3	0	0	0	0	4	3	0	0	0	0	4	0	0	0	0	0	78191376	0	0	0	0	0	0
P31930	QCR1_HUMAN	UQCRC1	480	Homo sapiens	1:Experimental evidence at protein level	Cytochrome b-c1 complex subunit 1, mitochondrial	1	0.999	12	47	47	47	10	3	7	10	7	10	10	3	7	10	7	10	10	3	7	10	7	10	422465472	473126336	158296912	326722272	912453310	187195968	144720336	195322880	105756696	202161760	217632896	125947160		+		0.647026	0.543424	0.296782	0.346894
P31939	PUR9_HUMAN	ATIC	592	Homo sapiens	1:Experimental evidence at protein level	Bifunctional purine biosynthesis protein ATIC	1	0.999	14	25	25	25	0	0	0	1	0	24	0	0	0	1	0	24	0	0	0	1	0	24	0	0	0	38116464	0	1205317630	0	0	0	0	0	0
P31942	HNRH3_HUMAN	HNRNPH3	346	Homo sapiens	1:Experimental evidence at protein level	Heterogeneous nuclear ribonucleoprotein H3	1	0.999	5	27	27	27	3	0	8	4	2	10	3	0	8	4	2	10	3	0	8	4	2	10	293405216	0	294183008	396548320	65996700	440551424	160385168	0	144508432	250087808	210084400	322254496		+		1.45435	0.254786	1.21323	1.21971
P31943	HNRH1_HUMAN	HNRNPH1	449	Homo sapiens	1:Experimental evidence at protein level	Heterogeneous nuclear ribonucleoprotein H	1	0.999	15	275	149	275	38	43	63	42	26	63	23	26	34	21	13	32	38	43	63	42	26	63	9563756500	12750107600	17491181600	17099999200	17933922300	26941478900	2462259970	2941289730	3689528580	3817319680	3833747200	5947889200		+		1.28255	0.425322	0.567941	0.736428
P31946	1433B_HUMAN	YWHAB	246	Homo sapiens	1:Experimental evidence at protein level	14-3-3 protein beta/alpha	1	0.999	16	66	44	123	8	12	13	9	4	20	5	9	9	6	4	11	14	19	25	14	9	42	1458854020	534318976	3346119940	5247669800	1507128580	10115997700	776049150	272961440	763963780	2026306940	773456060	2421448450		+		1.29714	0.242921	1.51718	1.24939
P31948	STIP1_HUMAN	STIP1	543	Homo sapiens	1:Experimental evidence at protein level	Stress-induced-phosphoprotein 1	1	0.999	31	110	110	110	8	12	5	17	7	61	8	12	5	17	7	61	8	12	5	17	7	61	410351360	636171140	127949888	1477575420	941779010	10343287800	146560560	180216064	69626152	378608608	255441280	1417066880		+		1.44034	0.130112	2.0732	1.52916
P32019	I5P2_HUMAN	INPP5B	993	Homo sapiens	1:Experimental evidence at protein level	Type II inositol 1,4,5-trisphosphate 5-phosphatase	1	0.999	10	15	15	15	0	0	0	0	0	15	0	0	0	0	0	15	0	0	0	0	0	15	0	0	0	0	0	436780768	0	0	0	0	0	0
P32119	PRDX2_HUMAN	PRDX2	198	Homo sapiens	1:Experimental evidence at protein level	Peroxiredoxin-2	1	0.999	15	129	129	144	21	17	25	23	19	24	21	17	25	23	19	24	23	20	29	25	21	26	6982019100	7300421600	6419643900	8983422000	13126052900	8892384300	1745240700	1557448700	1320920450	2001539710	2343717380	2050512130		+		1.89419	0.423113	0.473913	0.744605
P32121	ARRB2_HUMAN	ARRB2	409	Homo sapiens	1:Experimental evidence at protein level	Beta-arrestin-2	1	0.999	10	33	31	33	8	7	7	4	4	3	7	7	7	4	4	2	8	7	7	4	4	3	596465090	657692030	842357950	494266880	386714176	89752160	176630320	405869568	213313488	207342208	313243392	51574604		+		0.109886	0.808588	-0.730231	-0.534154
P32189	GLPK_HUMAN	GK	559	Homo sapiens	1:Experimental evidence at protein level	Glycerol kinase	1	0.999	15	44	3	44	7	5	5	8	6	13	0	0	2	1	0	0	7	5	5	8	6	13	495118400	179337440	143344512	743905020	363405952	729076290	150240192	184727040	75627536	186609440	159288544	224835616		+		0.90177	0.465351	0.556962	0.608649
P32321	DCTD_HUMAN	DCTD	178	Homo sapiens	1:Experimental evidence at protein level	Deoxycytidylate deaminase	0.9991	0.9989	1	2	2	2	0	0	0	0	0	2	0	0	0	0	0	2	0	0	0	0	0	2	0	0	0	0	0	11416602	0	0	0	0	0	0
P32322	P5CR1_HUMAN	PYCR1	319	Homo sapiens	1:Experimental evidence at protein level	Pyrroline-5-carboxylate reductase 1, mitochondrial	1	0.9989	5	8	8	8	0	2	1	0	4	1	0	2	1	0	4	1	0	2	1	0	4	1	0	201940480	0	0	564482180	0	0	201940480	0	0	212718832	0
P32780	TF2H1_HUMAN	GTF2H1	548	Homo sapiens	1:Experimental evidence at protein level	General transcription factor IIH subunit 1	1	0.999	11	16	16	16	1	7	1	2	5	0	1	7	1	2	5	0	1	7	1	2	5	0	0	212300640	0	57085048	628243070	0	0	94298480	0	0	486115648	0
P32926	DSG3_HUMAN	DSG3	999	Homo sapiens	1:Experimental evidence at protein level	Desmoglein-3	0.7393	0.9884	1	1	1	1	0	0	0	0	0	1	0	0	0	0	0	1	0	0	0	0	0	1	0	0	0	0	0	15483453	0	0	0	0	0	0
P32929	CGL_HUMAN	CTH	405	Homo sapiens	1:Experimental evidence at protein level	Cystathionine gamma-lyase	0.9969	0.9874	3	3	3	3	1	0	1	0	0	1	1	0	1	0	0	1	1	0	1	0	0	1	8970797	0	0	0	0	0	0	0	0	0	0	0
P32969	RL9_HUMAN	RPL9	192	Homo sapiens	1:Experimental evidence at protein level	Large ribosomal subunit protein uL6	1	0.999	11	76	76	76	13	15	16	13	7	12	13	15	16	13	7	12	13	15	16	13	7	12	4820181500	7135504900	3816959490	8343982600	6749166600	4301446700	1598148480	2188794620	1184844670	2425527810	2600064260	1389851650		+		0.698015	0.530069	0.360181	0.407644
P33176	KINH_HUMAN	KIF5B	963	Homo sapiens	1:Experimental evidence at protein level	Kinesin-1 heavy chain	1	0.999	41	181	131	181	20	26	44	24	17	50	9	20	35	16	11	40	20	26	44	24	17	50	1018547710	5433131500	3607975170	2869106430	3200687620	4837332000	531713088	837287300	851618820	971179390	1349657220	1645020800		+		1.55018	0.328154	0.835905	1.02671
P33240	CSTF2_HUMAN	CSTF2	577	Homo sapiens	1:Experimental evidence at protein level	Cleavage stimulation factor subunit 2	1	0.9984	11	10	10	27	0	0	0	2	0	8	0	0	0	2	0	8	1	2	1	4	0	19	0	0	0	0	0	529414016	0	0	0	0	0	0
P33316	DUT_HUMAN	DUT	252	Homo sapiens	1:Experimental evidence at protein level	Deoxyuridine 5'-triphosphate nucleotidohydrolase, mitochondrial	1	0.999	7	62	62	62	7	8	18	7	7	15	7	8	18	7	7	15	7	8	18	7	7	15	529463680	979139200	728523520	749711620	643741310	1309856000	209009776	440362624	187855984	299797216	246000640	338187584		+		0.462878	0.570391	0.176194	0.19381
P33402	GCYA2_HUMAN	GUCY1A2	732	Homo sapiens	1:Experimental evidence at protein level	Guanylate cyclase soluble subunit alpha-2	0.9826	0.9988	2	2	2	2	0	0	0	0	0	2	0	0	0	0	0	2	0	0	0	0	0	2	0	0	0	0	0	5636328	0	0	0	0	0	0
P33527	MRP1_HUMAN	ABCC1	1531	Homo sapiens	1:Experimental evidence at protein level	Multidrug resistance-associated protein 1	1	0.9988	6	10	10	10	1	1	2	3	0	3	1	1	2	3	0	3	1	1	2	3	0	3	0	0	9097389	0	0	6.54566e+06	0	0	0	0	0	0
P33552	CKS2_HUMAN	CKS2	79	Homo sapiens	1:Experimental evidence at protein level	Cyclin-dependent kinases regulatory subunit 2	1	0.9988	3	6	6	6	0	0	0	0	1	5	0	0	0	0	1	5	0	0	0	0	1	5	0	0	0	0	113992736	10921176	0	0	0	0	0	0
P33947	ERD22_HUMAN	KDELR2	212	Homo sapiens	1:Experimental evidence at protein level	ER lumen protein-retaining receptor 2	0.967	0.9989	2	1	1	3	0	0	0	0	1	0	0	0	0	0	1	0	0	0	1	0	2	0	0	0	0	0	19329290	0	0	0	0	0	0	0
P33981	TTK_HUMAN	TTK	857	Homo sapiens	1:Experimental evidence at protein level	Dual specificity protein kinase TTK	1	0.999	31	89	89	89	0	1	0	14	3	71	0	1	0	14	3	71	0	1	0	14	3	71	0	0	0	1135874050	321252992	9900860400	0	0	0	278740896	470343232	546765890		+	+	3.12151	0.0056	4.16335	4.0073
P33991	MCM4_HUMAN	MCM4	863	Homo sapiens	1:Experimental evidence at protein level	DNA replication licensing factor MCM4	1	0.999	24	66	66	66	9	4	3	18	9	23	9	4	3	18	9	23	9	4	3	18	9	23	354521504	280676736	21308634	1362903170	238779616	1974837120	116336272	172494848	61817036	344041472	164606288	316920896		+		1.40567	0.253133	1.28493	1.22728
P33992	MCM5_HUMAN	MCM5	734	Homo sapiens	1:Experimental evidence at protein level	DNA replication licensing factor MCM5	1	0.999	43	237	237	237	31	43	17	54	49	43	31	43	17	54	49	43	31	43	17	54	49	43	6098273800	8364176400	792844540	14815754200	19908780000	4518769700	782758660	1388604290	193675760	1722719870	2392175620	741866690		+		0.885293	0.382751	1.28675	0.867968
P33993	MCM7_HUMAN	MCM7	719	Homo sapiens	1:Experimental evidence at protein level	DNA replication licensing factor MCM7	1	0.999	30	132	132	132	12	7	12	27	14	60	12	7	12	27	14	60	12	7	12	27	14	60	473442976	212615136	85675256	4659524100	1637880320	9983877100	180542080	163982672	139474928	420408448	314659648	601274300		+		2.3909	0.064803	1.42257	1.79798
P34741	SDC2_HUMAN	SDC2	201	Homo sapiens	1:Experimental evidence at protein level	Syndecan-2	1	0.999	7	53	53	53	5	6	29	1	5	7	5	6	29	1	5	7	5	6	29	1	5	7	235935616	1764597890	4557813800	28404232	665859840	581900930	235935616	1048894980	1283109250	28404232	490385120	381195424		+		0.061976	0.910718	-1.96738	-0.972575
P34896	GLYC_HUMAN	SHMT1	483	Homo sapiens	1:Experimental evidence at protein level	Serine hydroxymethyltransferase, cytosolic	1	0.999	5	5	5	21	0	0	0	0	0	5	0	0	0	0	0	5	0	0	3	1	1	16	0	0	0	0	0	238170560	0	0	0	0	0	0
P34897	GLYM_HUMAN	SHMT2	504	Homo sapiens	1:Experimental evidence at protein level	Serine hydroxymethyltransferase, mitochondrial	1	0.999	25	187	171	187	5	3	18	27	19	115	5	3	15	26	18	104	5	3	18	27	19	115	62160752	0	1464929150	13207839700	8633903100	116416070000	206520320	0	274802816	3138345220	1417001090	14280067100		+	+	2.00202	0.0113663	4.9392	2.71936
P34913	HYES_HUMAN	EPHX2	555	Homo sapiens	1:Experimental evidence at protein level	Bifunctional epoxide hydrolase 2	0.9656	0.9975	2	3	3	3	1	0	0	1	0	1	1	0	0	1	0	1	1	0	0	1	0	1	0	0	0	0	0	0	0	0	0	0	0	0
P34932	HSP74_HUMAN	HSPA4	840	Homo sapiens	1:Experimental evidence at protein level	Heat shock 70 kDa protein 4	1	0.999	28	67	60	71	2	4	13	6	1	41	2	3	13	6	1	35	3	4	14	8	1	41	20205292	52185920	318244288	620598270	0	6531742700	25538862	576637500	168363072	133042552	0	946764220		+		0.499043	0.532218	0.842486	0.394308
P34947	GRK5_HUMAN	GRK5	590	Homo sapiens	1:Experimental evidence at protein level	G protein-coupled receptor kinase 5	1	0.999	6	9	9	16	1	5	0	0	3	0	1	5	0	0	3	0	2	8	0	2	4	0	0	434899872	0	0	286820608	0	0	181937856	0	0	286820608	0
P35030	TRY3_HUMAN	PRSS3	304	Homo sapiens	1:Experimental evidence at protein level	Trypsin-3	0.9685	0.9989	1	3	3	3	0	0	2	0	0	1	0	0	2	0	0	1	0	0	2	0	0	1	0	0	0	0	0	0	0	0	0	0	0	0
P35052	GPC1_HUMAN	GPC1	558	Homo sapiens	1:Experimental evidence at protein level	Glypican-1	1	0.999	11	35	35	35	4	3	18	2	1	7	4	3	18	2	1	7	4	3	18	2	1	7	3373382660	209315664	1125231740	238715664	0	27913960	1187661570	750449860	249625552	261494784	0	16667278		+		0.0145398	0.994406	-3.35826	-1.82874
P35080	PROF2_HUMAN	PFN2	140	Homo sapiens	1:Experimental evidence at protein level	Profilin-2	1	0.999	3	11	11	11	2	1	3	0	1	4	2	1	3	0	1	4	2	1	3	0	1	4	135208864	353830944	257840144	0	0	372268960	197039024	296036224	192370432	0	0	220138048		+		0.0329016	0.919946	-1.17557	-1.02009
P35221	CTNA1_HUMAN	CTNNA1	906	Homo sapiens	1:Experimental evidence at protein level	Catenin alpha-1	1	0.999	24	60	50	60	2	3	2	13	9	31	1	3	2	10	9	25	2	3	2	13	9	31	63684584	138436624	0	684972350	532968800	2252163330	88061488	191426784	0	174659984	314950528	250582096		+		1.22855	0.256802	1.55324	1.21101
P35222	CTNB1_HUMAN	CTNNB1	781	Homo sapiens	1:Experimental evidence at protein level	Catenin beta-1	1	0.999	11	17	17	20	0	0	10	1	1	5	0	0	10	1	1	5	0	0	10	1	2	7	0	0	159013472	0	9666669	191721936	0	0	111701472	0	0	191721936
P35226	BMI1_HUMAN	BMI1	326	Homo sapiens	1:Experimental evidence at protein level	Polycomb complex protein BMI-1	1	0.999	7	31	12	31	6	8	3	4	7	3	1	3	1	1	4	2	6	8	3	4	7	3	664537860	571524480	0	1478241790	2301913600	0	304453248	353773184	0	510097216	694276220	0
P35232	PHB1_HUMAN	PHB1	272	Homo sapiens	1:Experimental evidence at protein level	Prohibitin 1	1	0.999	13	62	62	62	0	1	31	0	1	29	0	1	31	0	1	29	0	1	31	0	1	29	0	0	11147110400	0	118709448	10758181900	0	0	2298592770	0	235843552	2620184580
P35237	SPB6_HUMAN	SERPINB6	376	Homo sapiens	1:Experimental evidence at protein level	Serpin B6	0.9486	0.9982	1	1	1	1	0	0	0	0	0	1	0	0	0	0	0	1	0	0	0	0	0	1	0	0	0	0	0	0	0	0	0	0	0	0
P35240	MERL_HUMAN	NF2	595	Homo sapiens	1:Experimental evidence at protein level	Merlin	1	0.999	33	164	162	164	34	25	3	28	28	46	33	25	3	27	28	46	34	25	3	28	28	46	4024705540	3577422590	0	6357965800	7853008400	7038046700	455287008	635840770	0	718404350	1082059900	1128369920		+		0.951208	0.285173	2.67277	1.13325
P35241	RADI_HUMAN	RDX	583	Homo sapiens	1:Experimental evidence at protein level	Radixin	1	0.999	43	139	139	295	29	24	3	35	27	21	29	24	3	35	27	21	63	48	16	64	50	54	3565220610	4484788700	12508803	7755568600	8188895200	2130808960	574368130	686089920	52274280	980451460	1216822140	499332512		+		0.872921	0.367176	1.61798	0.920036
P35244	RFA3_HUMAN	RPA3	121	Homo sapiens	1:Experimental evidence at protein level	Replication protein A 14 kDa subunit	1	0.999	4	7	7	7	0	0	1	0	0	6	0	0	1	0	0	6	0	0	1	0	0	6	0	0	0	0	0	230572640	0	0	0	0	0	0
P35249	RFC4_HUMAN	RFC4	363	Homo sapiens	1:Experimental evidence at protein level	Replication factor C subunit 4	1	0.999	10	41	41	41	4	3	12	3	6	13	4	3	12	3	6	13	4	3	12	3	6	13	0	93972184	492629600	148902896	1513323900	589939200	0	0	151244368	361576576	365294656	381790848		+	+	1.75092	0.0309727	3.36517	2.13227
P35250	RFC2_HUMAN	RFC2	354	Homo sapiens	1:Experimental evidence at protein level	Replication factor C subunit 2	1	0.999	13	38	38	38	5	10	9	3	8	3	5	10	9	3	8	3	5	10	9	3	8	3	331756128	712797570	431480800	467702656	1103486850	43784448	200068736	381139936	140487984	0	628678590	0		+		0.123776	0.814535	-1.11477	-0.560154
P35251	RFC1_HUMAN	RFC1	1148	Homo sapiens	1:Experimental evidence at protein level	Replication factor C subunit 1	1	0.999	35	175	175	175	33	40	38	22	24	18	33	40	38	22	24	18	33	40	38	22	24	18	2158822140	5487012400	895176770	2246425860	4297653800	148741408	388327776	758350850	78825416	512064160	1023943360	48143464		+		0.309062	0.60594	0.0403086	0.0187519
P35268	RL22_HUMAN	RPL22	128	Homo sapiens	1:Experimental evidence at protein level	Large ribosomal subunit protein eL22	1	0.999	10	299	270	299	54	56	61	46	42	40	47	51	55	40	40	37	54	56	61	46	42	40	108793881000	101041627000	173516456000	136681882000	113582981000	184302486000	61206266000	74127589000	32320342000	79872721000	70338511000	25660852200		+		0.296834	0.615274	-0.00818253	-0.00722755
P35269	T2FA_HUMAN	GTF2F1	517	Homo sapiens	1:Experimental evidence at protein level	General transcription factor IIF subunit 1	1	0.999	36	320	320	320	72	60	26	76	63	23	72	60	26	76	63	23	72	60	26	76	63	23	32422686700	35658281000	2045503100	56301462000	57951896000	2431070980	3589126400	4767355400	414797888	5824949200	7553970700	616169600		+		0.451366	0.5515	0.644525	0.307153
P35520	CBS_HUMAN	CBS	551	Homo sapiens	1:Experimental evidence at protein level	Cystathionine beta-synthase	1	0.999	10	29	29	29	6	1	4	1	3	14	6	1	4	1	3	14	6	1	4	1	3	14	118002240	347957408	157223520	0	132121136	1179188480	70319640	282473920	138306288	0	126510400	271492192		+		0.209665	0.696914	-0.310155	-0.210559
P35527	K1C9_HUMAN	KRT9	623	Homo sapiens	1:Experimental evidence at protein level	Keratin, type I cytoskeletal 9	1	0.999	9	17	17	20	3	0	4	0	2	8	3	0	4	0	2	8	3	0	5	0	2	10	53929000	0	227032384	0	42736812	378351200	90753160	0	93401728	0	0	152789920
P35573	GDE_HUMAN	AGL	1532	Homo sapiens	1:Experimental evidence at protein level	Glycogen debranching enzyme	0.9971	0.9987	2	2	2	2	0	0	0	0	0	2	0	0	0	0	0	2	0	0	0	0	0	2	0	0	0	0	0	8794249	0	0	0	0	0	0
P35579	MYH9_HUMAN	MYH9	1960	Homo sapiens	1:Experimental evidence at protein level	Myosin-9	1	0.999	33	49	35	59	0	13	12	0	11	13	0	12	8	0	7	8	0	14	14	0	13	18	0	427790528	94974104	0	295918432	214832480	0	126916800	31662778	0	123610592	149281424
P35580	MYH10_HUMAN	MYH10	1976	Homo sapiens	1:Experimental evidence at protein level	Myosin-10	1	0.999	30	64	48	64	0	10	24	0	10	20	0	9	18	0	7	14	0	10	24	0	10	20	0	363480896	1133062270	0	211906816	229733808	0	88597408	287698304	0	387371104	91258936
P35606	COPB2_HUMAN	COPB2	906	Homo sapiens	1:Experimental evidence at protein level	Coatomer subunit beta'	1	0.999	16	52	52	52	2	4	18	5	3	20	2	4	18	5	3	20	2	4	18	5	3	20	8157031	224141440	715640260	249071792	280252096	1891415170	11047202	78512424	317004480	235091792	176541856	441005568		+		0.923913	0.328041	2.01893	1.03126
P35611	ADDA_HUMAN	ADD1	737	Homo sapiens	1:Experimental evidence at protein level	Alpha-adducin	1	0.999	32	255	245	255	53	46	18	52	39	47	50	46	17	50	36	46	53	46	18	52	39	47	15488362500	13039515600	1369396990	23511453700	25291567100	12784448500	2019285250	2279718400	340524672	3566084350	3727763710	1699555330		+		0.899233	0.381506	1.28309	0.87897
P35612	ADDB_HUMAN	ADD2	726	Homo sapiens	1:Experimental evidence at protein level	Beta-adducin	1	0.999	28	111	111	121	28	21	3	19	14	26	28	21	3	19	14	26	31	21	4	21	17	27	2413782020	2222213630	3295407	2947745020	3035445760	1038517630	320377120	422235872	5.25166e+06	425929664	474659808	209369088		+		0.701011	0.417693	1.96561	0.761923
P35613	BASI_HUMAN	BSG	385	Homo sapiens	1:Experimental evidence at protein level	Basigin	0.9985	0.999	2	3	3	3	0	0	0	0	0	3	0	0	0	0	0	3	0	0	0	0	0	3	0	0	0	0	0	37025488	0	0	0	0	0	0
P35625	TIMP3_HUMAN	TIMP3	211	Homo sapiens	1:Experimental evidence at protein level	Metalloproteinase inhibitor 3	1	0.999	3	12	12	12	2	1	4	0	1	4	2	1	4	0	1	4	2	1	4	0	1	4	31927448	0	52124592	0	129682992	36622664	0	0	52124592	0	0	36622664
P35637	FUS_HUMAN	FUS	526	Homo sapiens	1:Experimental evidence at protein level	RNA-binding protein FUS	1	0.999	15	530	480	530	10	6	273	9	5	227	8	5	250	8	3	206	10	6	273	9	5	227	4262394370	1447870590	371285459000	6735575000	8164199900	430195835000	1835684740	1370425220	189821633000	3390989570	1654295300	236102337000		+		0.353649	0.5766	0.490582	0.132274
P35658	NU214_HUMAN	NUP214	2090	Homo sapiens	1:Experimental evidence at protein level	Nuclear pore complex protein Nup214	1	0.999	32	105	105	105	0	9	15	25	13	43	0	9	15	25	13	43	0	9	15	25	13	43	0	442189504	508165536	1570170370	987180350	2238370560	0	189089104	131311208	358500320	222310944	387276640		+		1.31995	0.210086	1.73891	1.3365
P35659	DEK_HUMAN	DEK	375	Homo sapiens	1:Experimental evidence at protein level	Protein DEK	1	0.999	42	814	814	814	176	163	60	165	190	60	176	163	60	165	190	60	176	163	60	165	190	60	386610659000	323581510000	37041381000	516619076000	784632910000	35779686000	46754841000	49695265000	5250078700	62537961000	103440540000	4883050500		+		0.395454	0.568716	0.45756	0.205085
P35789	ZNF93_HUMAN	ZNF93	620	Homo sapiens	1:Experimental evidence at protein level	Zinc finger protein 93	0.9997	0.9958	6	3	3	12	0	0	2	0	1	0	0	0	2	0	1	0	3	0	5	2	2	0	0	0	93926920	0	0	0	0	0	0	0	0	0
P35790	CHKA_HUMAN	CHKA	457	Homo sapiens	1:Experimental evidence at protein level	Choline kinase alpha	1	0.999	4	4	4	4	0	0	0	0	0	4	0	0	0	0	0	4	0	0	0	0	0	4	0	0	0	0	0	15371543	0	0	0	0	0	0
P35813	PPM1A_HUMAN	PPM1A	382	Homo sapiens	1:Experimental evidence at protein level	Protein phosphatase 1A	1	0.999	6	12	7	12	0	4	2	1	1	4	0	3	1	0	1	2	0	4	2	1	1	4	0	141834144	0	0	0	89868600	0	49675036	0	0	0	124096416
P35869	AHR_HUMAN	AHR	848	Homo sapiens	1:Experimental evidence at protein level	Aryl hydrocarbon receptor	1	0.999	9	18	17	18	0	2	0	1	2	13	0	1	0	1	2	13	0	2	0	1	2	13	0	797090240	0	0	1095178750	442882272	0	797090240	0	0	1095178750	0
P35908	K22E_HUMAN	KRT2	639	Homo sapiens	1:Experimental evidence at protein level	Keratin, type II cytoskeletal 2 epidermal	1	0.999	15	18	11	41	0	1	0	2	2	13	0	1	0	0	2	8	3	5	4	6	6	17	0	75291744	0	15401078	202824640	532898688	0	78512376	0	38463836	211500544	156319312		+		0.911095	0.330336	2.01541	1.0169
P35998	PRS7_HUMAN	PSMC2	433	Homo sapiens	1:Experimental evidence at protein level	26S proteasome regulatory subunit 7	1	0.999	19	73	73	73	10	8	20	10	4	21	10	8	20	10	4	21	10	8	20	10	4	21	398283040	326097920	1005418430	1247540740	1131446910	2439164420	136964096	198521408	363537248	292105632	272116736	799362180		+		0.921314	0.416918	0.894789	0.779135
P36404	ARL2_HUMAN	ARL2	184	Homo sapiens	1:Experimental evidence at protein level	ADP-ribosylation factor-like protein 2	1	0.999	7	30	30	30	5	4	4	2	1	14	5	4	4	2	1	14	5	4	4	2	1	14	272075520	92404760	227453248	103648376	14479265	840720000	98778296	222572416	76330112	122722576	34875748	296737024		+		0.25997	0.64586	-0.133995	-0.0887509
P36405	ARL3_HUMAN	ARL3	182	Homo sapiens	1:Experimental evidence at protein level	ADP-ribosylation factor-like protein 3	1	0.999	6	30	30	30	7	4	8	6	2	3	7	4	8	6	2	3	7	4	8	6	2	3	870542400	699245820	341309504	1055199230	322202240	370167712	227064512	450161024	187877776	277272992	363253568	417330272		+		0.677067	0.531269	0.376711	0.409367
P36507	MP2K2_HUMAN	MAP2K2	400	Homo sapiens	1:Experimental evidence at protein level	Dual specificity mitogen-activated protein kinase kinase 2	1	0.9983	9	8	8	17	0	0	1	2	0	5	0	0	1	2	0	5	0	0	4	2	0	11	0	0	0	0	0	207496432	0	0	0	0	0	0
P36542	ATPG_HUMAN	ATP5F1C	298	Homo sapiens	1:Experimental evidence at protein level	ATP synthase subunit gamma, mitochondrial	1	0.999	11	82	82	82	19	9	15	19	7	13	19	9	15	19	7	13	19	9	15	19	7	13	5069825000	2317331200	2821210110	9562608600	4822820400	5259312600	1126915330	829104450	568428800	1768287100	1426466300	925249660		+		1.13416	0.410318	0.711885	0.794267
P36543	VATE1_HUMAN	ATP6V1E1	226	Homo sapiens	1:Experimental evidence at protein level	V-type proton ATPase subunit E 1	1	0.999	5	13	11	13	0	2	0	0	1	10	0	2	0	0	1	8	0	2	0	0	1	10	0	53444900	0	0	0	392984928	0	53444900	0	0	0	112686840
P36551	HEM6_HUMAN	CPOX	454	Homo sapiens	1:Experimental evidence at protein level	Oxygen-dependent coproporphyrinogen-III oxidase, mitochondrial	1	0.999	5	20	20	20	1	3	6	3	1	6	1	3	6	3	1	6	1	3	6	3	1	6	20437136	209803200	179153440	72743160	0	48501476	54663568	55472540	32633522	53776864	0	42890700		+		0.157902	0.707625	-0.207502	-0.237105
P36578	RL4_HUMAN	RPL4	427	Homo sapiens	1:Experimental evidence at protein level	Large ribosomal subunit protein uL4	1	0.999	30	734	734	734	140	73	192	126	70	133	140	73	192	126	70	133	140	73	192	126	70	133	206272512000	97862091000	235431674000	257621344000	123930362000	251535196000	22966755300	11701517300	22709579800	29452326900	14696522800	21830248400		+		0.486134	0.56495	0.210215	0.225228
P36639	8ODP_HUMAN	NUDT1	156	Homo sapiens	1:Experimental evidence at protein level	Oxidized purine nucleoside triphosphate hydrolase	1	0.999	3	8	8	8	1	2	0	2	2	1	1	2	0	2	2	1	1	2	0	2	2	1	0	0	0	0	93631720	0	0	0	0	0	0	0
P36776	LONM_HUMAN	LONP1	959	Homo sapiens	1:Experimental evidence at protein level	Lon protease homolog, mitochondrial	1	0.999	28	118	118	118	16	28	13	19	22	20	16	28	13	19	22	20	16	28	13	19	22	20	1563345660	3850895620	202513152	2226963460	3802116860	206607648	261477120	418552224	95429432	452782208	721152190	94004192		+		0.482171	0.54626	0.51844	0.326197
P36873	PP1G_HUMAN	PPP1CC	323	Homo sapiens	1:Experimental evidence at protein level	Serine/threonine-protein phosphatase PP1-gamma catalytic subunit	1	0.999	12	27	27	93	1	3	8	3	2	10	1	3	8	3	2	10	9	20	18	13	10	23	0	0	1551641220	1710707580	1944753660	3605661700	0	0	851084100	1212171140	1372729730	1983442430		+		1.43301	0.0519325	4.45285	1.89486
P36915	GNL1_HUMAN	GNL1	607	Homo sapiens	1:Experimental evidence at protein level	Guanine nucleotide-binding protein-like 1	1	0.999	25	190	190	190	42	38	20	39	39	12	42	38	20	39	39	12	42	38	20	39	39	12	15461534700	14839032800	2222176770	15597246500	19387967500	1650393090	1572445060	1690004480	345713152	1792668160	2200947460	423741504		+		0.398637	0.570679	0.287935	0.184978
P36954	RPB9_HUMAN	POLR2I	125	Homo sapiens	1:Experimental evidence at protein level	DNA-directed RNA polymerase II subunit RPB9	1	0.999	2	10	10	10	0	1	3	1	0	5	0	1	3	1	0	5	0	1	3	1	0	5	0	0	511020224	106504144	0	173980496	0	0	272653056	64442448	0	785466430
P36957	ODO2_HUMAN	DLST	453	Homo sapiens	1:Experimental evidence at protein level	Dihydrolipoyllysine-residue succinyltransferase component of 2-oxoglutarate dehydrogenase complex, mitochondrial	1	0.999	7	23	23	23	3	1	10	1	3	5	3	1	10	1	3	5	3	1	10	1	3	5	17257002	0	413654400	0	64629688	74088376	28519262	0	77876392	0	106808296	46146356
P36969	GPX4_HUMAN	GPX4	197	Homo sapiens	1:Experimental evidence at protein level	Phospholipid hydroperoxide glutathione peroxidase GPX4	1	0.999	5	18	18	18	2	3	4	1	3	5	2	3	4	1	3	5	2	3	4	1	3	5	264157456	186773664	115280968	129147504	615066180	274754176	112891696	171042848	116148640	130119544	315102336	183647984		+		0.927148	0.45651	0.582444	0.634028
P37108	SRP14_HUMAN	SRP14	136	Homo sapiens	1:Experimental evidence at protein level	Signal recognition particle 14 kDa protein	1	0.999	14	430	430	430	51	42	147	49	24	117	51	42	147	49	24	117	51	42	147	49	24	117	52171268000	28812455900	233276064000	58050417000	27952343000	205958038000	9010162700	7624889300	62196126000	10153021400	7414408700	45327839000		+		0.274018	0.635534	-0.108175	-0.0613815
P37198	NUP62_HUMAN	NUP62	522	Homo sapiens	1:Experimental evidence at protein level	Nuclear pore glycoprotein p62	1	0.999	10	32	32	32	0	3	1	8	4	16	0	3	1	8	4	16	0	3	1	8	4	16	0	0	26523908	1399210500	2012686590	2737329920	0	0	37217624	874338180	1475458560	993209150		+	+	3.61758	0	5.39709	5.29714
P37235	HPCL1_HUMAN	HPCAL1	193	Homo sapiens	1:Experimental evidence at protein level	Hippocalcin-like protein 1	0.9556	0.9955	2	4	0	4	0	0	0	0	0	4	0	0	0	0	0	0	0	0	0	0	0	4	0	0	0	0	0	8723389	0	0	0	0	0	0	sp|P61601|NCALD_HUMAN, sp|P84074|HPCA_HUMAN
P37275	ZEB1_HUMAN	ZEB1	1124	Homo sapiens	1:Experimental evidence at protein level	Zinc finger E-box-binding homeobox 1	0.9673	0.9989	1	2	2	2	0	1	0	0	1	0	0	1	0	0	1	0	0	1	0	0	1	0	0	36322520	0	0	23750390	0	0	36322520	0	0	23750390	0
P37802	TAGL2_HUMAN	TAGLN2	199	Homo sapiens	1:Experimental evidence at protein level	Transgelin-2	1	0.999	16	265	206	265	12	5	32	30	24	162	11	5	22	27	21	120	12	5	32	30	24	162	727971390	565093760	4120836100	18268686300	12706966500	214716383000	696117310	401751680	893995070	2188176640	2971142400	36478210000		+		1.4663	0.0653083	3.29653	1.80113
P37837	TALDO_HUMAN	TALDO1	337	Homo sapiens	1:Experimental evidence at protein level	Transaldolase	0.9755	0.9964	1	2	2	2	0	0	0	0	0	2	0	0	0	0	0	2	0	0	0	0	0	2	0	0	0	0	0	128041424	0	0	0	0	0	0
P37840	SYUA_HUMAN	SNCA	140	Homo sapiens	1:Experimental evidence at protein level	Alpha-synuclein	1	0.999	10	55	47	55	0	0	0	8	2	45	0	0	0	7	2	38	0	0	0	8	2	45	0	0	0	2282744320	146623728	23585919000	0	0	0	2152776190	0	2806136580
P38117	ETFB_HUMAN	ETFB	255	Homo sapiens	1:Experimental evidence at protein level	Electron transfer flavoprotein subunit beta	1	0.999	10	18	18	18	0	0	0	0	1	17	0	0	0	0	1	17	0	0	0	0	1	17	0	0	0	0	0	244492928	0	0	0	0	0	0
P38159	RBMX_HUMAN	RBMX	391	Homo sapiens	1:Experimental evidence at protein level	RNA-binding motif protein, X chromosome	1	0.999	20	118	36	118	17	6	49	10	7	29	6	2	14	4	2	8	17	6	49	10	7	29	1439451390	581396220	7197469200	1607734270	1722164990	6690084900	468136096	369032160	996155970	473778176	364997600	1066059780		+		0.318333	0.604297	0.03309	0.0291534
P38398	BRCA1_HUMAN	BRCA1	1863	Homo sapiens	1:Experimental evidence at protein level	Breast cancer type 1 susceptibility protein	1	0.9989	10	20	20	20	1	2	0	3	6	8	1	2	0	3	6	8	1	2	0	3	6	8	0	0	0	199503072	124359040	92397592	0	0	0	199503072	124359040	0
P38432	COIL_HUMAN	COIL	576	Homo sapiens	1:Experimental evidence at protein level	Coilin	1	0.999	10	34	34	34	5	11	3	7	6	2	5	11	3	7	6	2	5	11	3	7	6	2	367568480	589715330	18780688	791364420	655485890	7225411	124840968	135343168	11757691	167958768	234526240	11900064		+		0.382753	0.570463	0.412836	0.180651
P38606	VATA_HUMAN	ATP6V1A	617	Homo sapiens	1:Experimental evidence at protein level	V-type proton ATPase catalytic subunit A	1	0.999	15	52	52	52	2	4	4	5	3	34	2	4	4	5	3	34	2	4	4	5	3	34	0	26706066	0	253805824	157555568	5115569700	0	44342536	0	221210672	85860880	514036800		+	+	1.83343	0.028814	3.25435	2.19902
P38646	GRP75_HUMAN	HSPA9	679	Homo sapiens	1:Experimental evidence at protein level	Stress-70 protein, mitochondrial	1	0.999	48	416	416	418	53	53	93	61	55	101	53	53	93	61	55	101	54	54	93	61	55	101	13650619400	13013144600	12551923700	22159609900	25492078600	23006451700	1591999230	1915683970	1105537790	2454056190	2441249540	2238087940		+		1.61332	0.371892	0.663869	0.900845
P38919	IF4A3_HUMAN	EIF4A3	411	Homo sapiens	1:Experimental evidence at protein level	Eukaryotic initiation factor 4A-III	1	0.999	26	77	77	126	12	17	16	11	11	10	12	17	16	11	11	10	22	22	27	18	18	19	1202438270	2723410690	1264245380	1428845440	1669526780	408717600	526559008	641241410	290729920	681491710	356614880	105771992		+		0.12349	0.78972	-0.644374	-0.474075
P38935	SMBP2_HUMAN	IGHMBP2	993	Homo sapiens	1:Experimental evidence at protein level	DNA-binding protein SMUBP-2	1	0.999	22	55	55	56	7	12	18	7	7	4	7	12	18	7	7	4	8	12	18	7	7	4	114100768	539257470	474014080	143846560	4744894000	69361576	391803936	246417808	97118568	295162496	391058272	16019918		+		0.170277	0.756762	-0.780742	-0.373944
P39019	RS19_HUMAN	RPS19	145	Homo sapiens	1:Experimental evidence at protein level	Small ribosomal subunit protein eS19	1	0.999	10	40	40	40	0	1	25	1	1	12	0	1	25	1	1	12	0	1	25	1	1	12	0	44731704	2664435710	0	0	1338699900	0	49570160	527292384	0	0	387229280
P39023	RL3_HUMAN	RPL3	403	Homo sapiens	1:Experimental evidence at protein level	Large ribosomal subunit protein uL3	1	0.999	37	570	562	570	87	53	157	90	46	137	85	51	156	89	45	136	87	53	157	90	46	137	99236241000	31310798800	126255841000	115979330000	49198019000	116124533000	14503203800	7318818300	16780262400	16450105300	11209009200	12855290900		+		0.42584	0.575448	0.137432	0.152202
P39656	OST48_HUMAN	DDOST	456	Homo sapiens	1:Experimental evidence at protein level	Dolichyl-diphosphooligosaccharide--protein glycosyltransferase 48 kDa subunit	1	0.9989	7	19	19	19	2	1	5	3	1	7	2	1	5	3	1	7	2	1	5	3	1	7	42528412	24764288	125474328	142912224	138718976	119724896	37285580	21711388	63739952	125294248	2106918530	84949640		+		1.19278	0.162887	2.92119	1.44111
P39687	AN32A_HUMAN	ANP32A	249	Homo sapiens	1:Experimental evidence at protein level	Acidic leucine-rich nuclear phosphoprotein 32 family member A	1	0.999	19	169	111	477	20	26	52	27	12	32	15	17	28	24	8	19	54	60	167	49	38	109	23276972000	26459789300	151841145000	24804118500	39123599000	241781817000	49844396000	16118045700	48966173000	48587248000	11357222900	21343742000		+		0.129118	0.778783	-0.579965	-0.442168
P39748	FEN1_HUMAN	FEN1	380	Homo sapiens	1:Experimental evidence at protein level	Flap endonuclease 1	1	0.999	18	185	185	185	40	40	29	36	24	16	40	40	29	36	24	16	40	40	29	36	24	16	15666629600	26502664200	7480390100	18734057500	27611281400	2708974590	2340425220	5402015200	1067186110	2986316290	5731749400	662654080		+		0.277892	0.630981	-0.0834694	-0.0508114
P39880	CUX1_HUMAN	CUX1	1505	Homo sapiens	1:Experimental evidence at protein level	Homeobox protein cut-like 1	1	0.999	16	26	9	26	0	0	10	2	0	14	0	0	5	0	0	4	0	0	10	2	0	14	0	0	139748640	115894000	0	361449056	0	0	75467592	150561120	0	106310896
P40222	TXLNA_HUMAN	TXLNA	546	Homo sapiens	1:Experimental evidence at protein level	Alpha-taxilin	1	0.999	35	167	166	167	35	28	3	43	32	26	35	28	3	42	32	26	35	28	3	43	32	26	5891014100	3791024900	0	13553098800	14567994400	3867864830	1011313660	766218180	0	1449416700	2030672640	679217020		+		0.838669	0.340196	2.57352	0.985271
P40227	TCPZ_HUMAN	CCT6A	531	Homo sapiens	1:Experimental evidence at protein level	T-complex protein 1 subunit zeta	1	0.999	31	274	216	274	22	10	41	70	32	99	15	8	30	59	24	80	22	10	41	70	32	99	2004610690	1723269890	8929091600	47449944000	29370753000	124900827000	368966048	425655232	895226820	4266097150	3625282820	11955353600		+	+	2.47572	0.00992	3.45365	2.95427
P40429	RL13A_HUMAN	RPL13A	203	Homo sapiens	1:Experimental evidence at protein level	Large ribosomal subunit protein uL13	1	0.999	21	436	199	436	98	46	94	93	38	67	53	12	43	51	10	30	98	46	94	93	38	67	144969859000	32351471600	59859202000	192509198000	50219315000	57505202000	36030333000	8110463500	15630516200	45658292000	14045746200	13428000800		+		0.433108	0.565638	0.304939	0.225963
P40616	ARL1_HUMAN	ARL1	181	Homo sapiens	1:Experimental evidence at protein level	ADP-ribosylation factor-like protein 1	1	0.999	7	34	34	34	6	5	8	6	2	7	6	5	8	6	2	7	6	5	8	6	2	7	814412030	221143808	342793792	1045219390	247949760	989007100	221035200	211540304	182646592	310870080	392046720	422043808		+		2.57644	0.221608	0.863489	1.31469
P40692	MLH1_HUMAN	MLH1	756	Homo sapiens	1:Experimental evidence at protein level	DNA mismatch repair protein Mlh1	1	0.999	11	16	16	16	0	1	0	1	1	13	0	1	0	1	1	13	0	1	0	1	1	13	0	0	0	0	0	202660752	0	0	0	0	0	0
P40763	STAT3_HUMAN	STAT3	770	Homo sapiens	1:Experimental evidence at protein level	Signal transducer and activator of transcription 3	1	0.999	21	48	48	48	0	0	0	4	0	44	0	0	0	4	0	44	0	0	0	4	0	44	0	0	0	256867184	0	4532866600	0	0	0	0	0	0
P40818	UBP8_HUMAN	USP8	1118	Homo sapiens	1:Experimental evidence at protein level	Ubiquitin carboxyl-terminal hydrolase 8	1	0.999	19	38	38	38	4	5	0	10	1	18	4	5	0	10	1	18	4	5	0	10	1	18	93718592	360461504	0	685936380	0	736988290	73448088	115406216	0	217787680	0	255442768
P40855	PEX19_HUMAN	PEX19	299	Homo sapiens	1:Experimental evidence at protein level	Peroxisomal biogenesis factor 19	0.9997	0.999	2	5	5	5	0	0	0	0	1	4	0	0	0	0	1	4	0	0	0	0	1	4	0	0	0	0	46348132	230776112	0	0	0	0	46348132	217342784
P40925	MDHC_HUMAN	MDH1	334	Homo sapiens	1:Experimental evidence at protein level	Malate dehydrogenase, cytoplasmic	0.7685	0.9901	1	1	1	1	0	0	1	0	0	0	0	0	1	0	0	0	0	0	1	0	0	0	0	0	0	0	0	0	0	0	0	0	0	0
P40926	MDHM_HUMAN	MDH2	338	Homo sapiens	1:Experimental evidence at protein level	Malate dehydrogenase, mitochondrial	1	0.999	9	17	17	17	3	2	4	0	3	5	3	2	4	0	3	5	3	2	4	0	3	5	22684388	98867960	78024408	0	217621904	64770324	0	154023168	0	0	79072992	0
P40937	RFC5_HUMAN	RFC5	340	Homo sapiens	1:Experimental evidence at protein level	Replication factor C subunit 5	1	0.999	12	45	45	45	3	11	12	5	10	4	3	11	12	5	10	4	3	11	12	5	10	4	135195184	472245792	489508544	388222080	868868100	99394776	40049192	264130928	109859952	337598368	307516992	149692528		+		0.949418	0.368058	1.24707	0.910767
P40938	RFC3_HUMAN	RFC3	356	Homo sapiens	1:Experimental evidence at protein level	Replication factor C subunit 3	1	0.999	7	21	21	21	1	8	2	2	4	4	1	8	2	2	4	4	1	8	2	2	4	4	52004192	703433660	213098528	142044480	349709312	0	57920876	129590272	155528576	158205344	172761536	0		+		0.270086	0.63562	-0.0845203	-0.0623026
P40939	ECHA_HUMAN	HADHA	763	Homo sapiens	1:Experimental evidence at protein level	Trifunctional enzyme subunit alpha, mitochondrial	1	0.999	13	25	25	25	4	6	5	4	3	3	4	6	5	4	3	3	4	6	5	4	3	3	354495680	399116704	0	526910944	117585952	0	53418500	190853712	0	173732064	145111376	0
P41091	IF2G_HUMAN	EIF2S3	472	Homo sapiens	1:Experimental evidence at protein level	Eukaryotic translation initiation factor 2 subunit 3	1	0.999	26	343	30	343	80	61	38	79	53	32	5	5	5	5	5	5	80	61	38	79	53	32	88716689000	78914224000	5014063600	112455639000	117544288000	10627942400	10303803400	12245601300	1025083140	12957613100	17091196900	2379604740		+		0.476979	0.543357	0.675532	0.345291
P41208	CETN2_HUMAN	CETN2	172	Homo sapiens	1:Experimental evidence at protein level	Centrin-2	1	0.999	4	8	7	8	1	1	0	2	0	4	1	1	0	2	0	3	1	1	0	2	0	4	0	95372216	0	54886484	0	0	0	0	0	0	0	0
P41214	EIF2D_HUMAN	EIF2D	584	Homo sapiens	1:Experimental evidence at protein level	Eukaryotic translation initiation factor 2D	1	0.999	22	120	120	120	31	31	4	26	24	4	31	31	4	26	24	4	31	31	4	26	24	4	3603946240	4755991000	93903432	3910042880	5178794000	170839664	539826880	711957120	50755096	662574660	963007040	114937400		+		0.456275	0.550526	0.636855	0.313003
P41223	BUD31_HUMAN	BUD31	144	Homo sapiens	1:Experimental evidence at protein level	Protein BUD31 homolog	1	0.999	4	27	27	27	3	4	7	2	3	8	3	4	7	2	3	8	3	4	7	2	3	8	436187200	1268668030	314112384	480948512	784240770	409396416	308901024	465415200	84505056	369446656	374015840	127196600		+		0.369694	0.576482	0.177584	0.12653
P41227	NAA10_HUMAN	NAA10	235	Homo sapiens	1:Experimental evidence at protein level	N-alpha-acetyltransferase 10	1	0.999	16	75	47	75	15	25	2	14	13	6	7	17	1	9	8	5	15	25	2	14	13	6	2718780670	4191842300	126875216	4458655200	6647205400	845985150	672214140	1175051650	239723072	857405060	1614102400	540425410		+		0.636452	0.495464	0.660596	0.503225
P41229	KDM5C_HUMAN	KDM5C	1560	Homo sapiens	1:Experimental evidence at protein level	Lysine-specific demethylase 5C	1	0.9989	3	3	2	3	0	0	0	0	0	3	0	0	0	0	0	2	0	0	0	0	0	3	0	0	0	0	0	0	0	0	0	0	0	0
P41236	IPP2_HUMAN	PPP1R2	205	Homo sapiens	1:Experimental evidence at protein level	Protein phosphatase inhibitor 2	1	0.999	8	35	3	35	0	0	1	4	5	25	0	0	0	0	1	2	0	0	1	4	5	25	0	0	0	628412990	135743856	10591596500	0	0	0	260335664	267504352	2385774590		+	+	2.14381	0.0100465	4.49906	2.836
P41240	CSK_HUMAN	CSK	450	Homo sapiens	1:Experimental evidence at protein level	Tyrosine-protein kinase CSK	1	0.999	16	73	71	73	6	8	10	5	4	40	6	7	10	5	4	39	6	8	10	5	4	40	139104128	774812670	182205984	441029824	803061440	10933204000	117133608	232905232	84115472	236247712	389811552	1852006270		+		1.27817	0.184129	2.07192	1.38715
P41250	GARS_HUMAN	GARS1	739	Homo sapiens	1:Experimental evidence at protein level	Glycine--tRNA ligase	1	0.999	18	55	55	55	14	9	10	7	8	7	14	9	10	7	8	7	14	9	10	7	8	7	2279123710	1571461380	478946400	2228687100	1334822910	221858112	378971328	480899744	183487040	871711100	474916096	384700864		+		0.916546	0.432406	0.750585	0.716464
P41252	SYIC_HUMAN	IARS1	1262	Homo sapiens	1:Experimental evidence at protein level	Isoleucine--tRNA ligase, cytoplasmic	1	0.999	27	84	84	84	17	7	27	13	1	19	17	7	27	13	1	19	17	7	27	13	1	19	518388864	486167488	417627680	486389216	0	570166980	137429232	149362832	242110416	162082736	0	168302784		+		0.0960165	0.787431	-0.461042	-0.467488
P41567	EIF1_HUMAN	EIF1	113	Homo sapiens	1:Experimental evidence at protein level	Eukaryotic translation initiation factor 1	1	0.999	6	45	11	45	4	9	12	2	9	9	1	2	3	1	2	2	4	9	12	2	9	9	1099561220	2121781890	940828160	1297929980	3336044290	1111646340	404177344	770918340	378274176	704519810	1245050370	577388540		+		0.984352	0.428601	0.701104	0.725358
P41743	KPCI_HUMAN	PRKCI	596	Homo sapiens	1:Experimental evidence at protein level	Protein kinase C iota type	1	0.999	5	14	14	14	1	1	1	2	2	7	1	1	1	2	2	7	1	1	1	2	2	7	59112412	80371840	17333908	247781984	225427296	174243744	57600184	78315744	16890468	198057168	127347072	90319200		+		1.32192	0.221828	1.634	1.30578
P42025	ACTY_HUMAN	ACTR1B	376	Homo sapiens	1:Experimental evidence at protein level	Beta-centractin	0.9945	0.999	7	2	2	16	0	0	0	0	0	2	0	0	0	0	0	2	1	0	6	1	0	8	0	0	0	0	0	4.37767e+06	0	0	0	0	0	0
P42166	LAP2A_HUMAN	TMPO	694	Homo sapiens	1:Experimental evidence at protein level	Lamina-associated polypeptide 2, isoform alpha	1	0.999	28	42	42	191	11	9	4	8	5	5	11	9	4	8	5	5	38	34	19	37	29	34	386650848	704657280	110935952	579682880	472616928	85600760	69065024	182172976	59215132	126894976	325329376	188410768		+		1.11375	0.339759	1.12801	0.987459
P42167	LAP2B_HUMAN	TMPO	454	Homo sapiens	1:Experimental evidence at protein level	Lamina-associated polypeptide 2, isoforms beta/gamma	1	0.999	30	305	156	305	56	50	41	55	46	57	29	25	26	26	22	28	56	50	41	55	46	57	26295511000	31019497500	8358568400	37890159000	51882246000	36469322000	2870328320	4355252200	1125590530	4450869200	7234565600	3970924290		+		1.0703	0.365422	1.06127	0.934842
[truncated: 4,592 more rows]

## Sheet: Table 2 ER Stress (TG)
Protein ID	Entry Name	Gene	Protein Length	Organism	Protein Existence	Description	Protein Probability	Top Peptide Probability	Combined Total Peptides	Combined Spectral Count	Combined Unique Spectral Count	Combined Total Spectral Count	DPP9 -TG 1 Spectral Count	DPP9 -TG 2 Spectral Count	InActive -TG 1 Spectral Count	InActive -TG 2 Spectral Count	DPP9 -TG 1 Unique Spectral Count	DPP9 -TG 2 Unique Spectral Count	InActive -TG 1 Unique Spectral Count	InActive -TG 2 Unique Spectral Count	DPP9 -TG 1 Total Spectral Count	DPP9 -TG 2 Total Spectral Count	InActive -TG 1 Total Spectral Count	InActive -TG 2 Total Spectral Count	DPP9 -TG 1 Intensity	DPP9 -TG 2 Intensity	InActive -TG 1 Intensity	InActive -TG 2 Intensity	DPP9 -TG 1 MaxLFQ Intensity	DPP9 -TG 2 MaxLFQ Intensity	InActive -TG 1 MaxLFQ Intensity	InActive -TG 2 MaxLFQ Intensity	Indistinguishable Proteins	Used for statistical analysis	Student's T-test Significant DPP9-InActive	Final selection T-test+Spectral counts	-Log Student's T-test p-value DPP9-InActive TG	Student's T-test q-value DPP9-InActive TG	Student's T-test Difference DPP9-InActive TG	Student's T-test Test statistic DPP9-InActive TG
[truncated: 4,588 more rows]

[truncated: 1 more sheets: Table 3 Enriched in both]
